# Supplementary material for: Global Transcriptome Analysis of Brown Adipose Tissue of Diet-Induced Obese Mice
Source: Int J Mol Sci. 2018 Apr 6;19(4):1095. doi: 10.3390/ijms19041095 (PMC5979511; doi:10.3390/ijms19041095)
Supplement: Supplementary file 1 [file ijms-19-01095-s001.zip]

Archive with 2 entries (2 files):
- Table S2-9.xlsx
- Table S1.pdf
