# Supplementary material for: Global Transcriptome Analysis of Brown Adipose Tissue of Diet-Induced Obese Mice
Source: Int J Mol Sci. 2018 Apr 6;19(4):1095. doi: 10.3390/ijms19041095 (PMC5979511; doi:10.3390/ijms19041095)
Supplement: Supplementary file 1 [file ijms-19-01095-s001.zip › Table S2-9.xlsx]

## Sheet: Table S2 ClueGO_BP_HFDdown
GOID	GOTerm	Ontology Source	Term PValue	Term PValue Corrected with Bonferroni step down	% Associated Genes	Nr. Genes	Associated Genes Found
GO:0061061	muscle structure development	GO_BiologicalProcess	1.8e-40	2.6e-38	9.85915	63	[Acta1, Actn2, Agt, Alpk3, Ankrd2, Ankrd23, Asb2, Cacna1s, Capn3, Casq1, Cav3, Cryab, Des, Fbxo40, Gsc, Hspb2, Jph1, Jph2, Klhl31, Klhl40, Klhl41, Ky, Lbx1, Ldb3, Mstn, Murc, Mybpc1, Mybpc2, Mybph, Myf6, Myh4, Myl3, Mylk2, Mylpf, Myo18b, Myom1, Myom2, Myoz1, Mypn, Neb, Neurl1a, Nexn, Nmrk2, Pitx2, Plpp7, Rbfox1, Rbm24, Ryr1, Sgcg, Shox2, Smtnl1, Smyd1, Stac3, Tcap, Tmod1, Tnnc1, Tnni1, Tpm1, Trim…
GO:0003012	muscle system process	GO_BiologicalProcess	8.7e-37	1.2e-34	13.3333	48	[Acta1, Actn2, Agt, Atp2a1, Cacna1s, Cacna2d1, Casq1, Cav3, Clcn1, Cmya5, Hrc, Hspb6, Jsrp1, Mlip, Mstn, Mybpc1, Mybpc2, Mybph, Myh1, Myh4, Myl1, Myl3, Mylk2, Myom1, Myom2, Pgam2, Ryr1, Scn1b, Sgca, Slc8a3, Smpx, Stac3, Synm, Tcap, Tead1, Tmod1, Tnnc1, Tnnc2, Tnni1, Tnni2, Tnnt1, Tnnt3, Tpm1, Tpm2, Trdn, Trim63, Trim72, Ttn]
GO:0055001	muscle cell development	GO_BiologicalProcess	1.5e-34	2.1e-32	20.4545	36	[Acta1, Actn2, Agt, Alpk3, Ankrd23, Cacna1s, Capn3, Casq1, Cav3, Klhl40, Klhl41, Ldb3, Murc, Mybpc1, Mybpc2, Mybph, Myf6, Myh4, Myo18b, Myom1, Myom2, Myoz1, Mypn, Neb, Nexn, Pitx2, Ryr1, Sgcg, Shox2, Stac3, Tcap, Tmod1, Tpm1, Trim54, Ttn, Xirp1]
GO:0006936	muscle contraction	GO_BiologicalProcess	1.7e-34	2.4e-32	15.1079	42	[Actn2, Agt, Atp2a1, Cacna1s, Cacna2d1, Casq1, Cav3, Clcn1, Hrc, Hspb6, Jsrp1, Mybpc1, Mybpc2, Mybph, Myh1, Myh4, Myl1, Myl3, Mylk2, Myom1, Myom2, Pgam2, Ryr1, Scn1b, Slc8a3, Smpx, Stac3, Synm, Tcap, Tmod1, Tnnc1, Tnnc2, Tnni1, Tnni2, Tnnt1, Tnnt3, Tpm1, Tpm2, Trdn, Trim63, Trim72, Ttn]
GO:0055002	striated muscle cell development	GO_BiologicalProcess	2.3e-33	3.2e-31	21.3836	34	[Acta1, Actn2, Agt, Alpk3, Ankrd23, Cacna1s, Capn3, Casq1, Cav3, Klhl40, Klhl41, Ldb3, Murc, Mybpc1, Mybpc2, Mybph, Myf6, Myh4, Myo18b, Myom1, Myom2, Myoz1, Mypn, Neb, Nexn, Pitx2, Ryr1, Shox2, Stac3, Tcap, Tmod1, Tpm1, Ttn, Xirp1]
GO:0051146	striated muscle cell differentiation	GO_BiologicalProcess	7.3e-32	9.8e-30	14.2857	40	[Acta1, Actn2, Agt, Alpk3, Ankrd2, Ankrd23, Cacna1s, Capn3, Casq1, Cav3, Klhl40, Klhl41, Ldb3, Murc, Mybpc1, Mybpc2, Mybph, Myf6, Myh4, Mylk2, Myo18b, Myom1, Myom2, Myoz1, Mypn, Neb, Nexn, Pitx2, Plpp7, Rbm24, Ryr1, Shox2, Smyd1, Stac3, Tcap, Tmod1, Tpm1, Trim72, Ttn, Xirp1]
GO:0042692	muscle cell differentiation	GO_BiologicalProcess	1e-31	1.4e-29	11.138	46	[Acta1, Actn2, Agt, Alpk3, Ankrd2, Ankrd23, Asb2, Cacna1s, Capn3, Casq1, Cav3, Fbxo40, Klhl40, Klhl41, Ldb3, Mstn, Murc, Mybpc1, Mybpc2, Mybph, Myf6, Myh4, Mylk2, Myo18b, Myom1, Myom2, Myoz1, Mypn, Neb, Nexn, Nmrk2, Pitx2, Plpp7, Rbm24, Ryr1, Sgcg, Shox2, Smyd1, Stac3, Tcap, Tmod1, Tpm1, Trim54, Trim72, Ttn, Xirp1]
GO:0007517	muscle organ development	GO_BiologicalProcess	7.4e-29	9.9e-27	11.0818	42	[Acta1, Ankrd2, Asb2, Cacna1s, Capn3, Casq1, Cav3, Cryab, Des, Gsc, Jph1, Jph2, Klhl31, Klhl40, Klhl41, Ky, Lbx1, Mstn, Murc, Myf6, Myh4, Myl3, Mylk2, Mylpf, Myom1, Myom2, Neurl1a, Pitx2, Rbfox1, Ryr1, Sgcg, Shox2, Smtnl1, Smyd1, Stac3, Tcap, Tnnc1, Tnni1, Tpm1, Trim72, Ttn, Xirp2]
GO:0030239	myofibril assembly	GO_BiologicalProcess	1.6e-28	2.1e-26	35.3846	23	[Acta1, Actn2, Ankrd23, Capn3, Casq1, Cav3, Klhl41, Ldb3, Murc, Mybpc1, Mybpc2, Mybph, Myh4, Myom1, Myom2, Myoz1, Mypn, Neb, Tcap, Tmod1, Tpm1, Ttn, Xirp1]
GO:0006941	striated muscle contraction	GO_BiologicalProcess	1.3e-27	1.7e-25	18.6335	30	[Atp2a1, Cacna1s, Cacna2d1, Casq1, Cav3, Hrc, Jsrp1, Mybpc1, Mybpc2, Mybph, Myl1, Myl3, Mylk2, Myom1, Myom2, Pgam2, Scn1b, Slc8a3, Smpx, Stac3, Synm, Tcap, Tnnc1, Tnnc2, Tnni1, Tnni2, Tnnt1, Tnnt3, Tpm1, Ttn]
GO:0060537	muscle tissue development	GO_BiologicalProcess	5.2e-27	6.8e-25	9.97625	42	[Acta1, Actn2, Agt, Alpk3, Ankrd2, Asb2, Cacna1s, Capn3, Casq1, Cav3, Jph2, Klhl31, Klhl40, Klhl41, Mstn, Murc, Myf6, Myh4, Myl3, Mylk2, Mylpf, Myo18b, Myom1, Myom2, Mypn, Neurl1a, Nexn, Pitx2, Rbfox1, Ryr1, Sgcg, Shox2, Smyd1, Stac3, Tcap, Tnnc1, Tnni1, Tpm1, Trp63, Ttn, Xirp1, Xirp2]
GO:0045214	sarcomere organization	GO_BiologicalProcess	7.2e-25	9.3e-23	39.5833	19	[Actn2, Ankrd23, Capn3, Casq1, Cav3, Klhl41, Ldb3, Mybpc1, Mybpc2, Mybph, Myh4, Myom1, Myom2, Mypn, Neb, Tcap, Tpm1, Ttn, Xirp1]
GO:0031032	actomyosin structure organization	GO_BiologicalProcess	8.9e-20	1.1e-17	13.7363	25	[2310002L09Rik, Acta1, Actn2, Ankrd23, Capn3, Casq1, Cav3, Klhl41, Ldb3, Murc, Mybpc1, Mybpc2, Mybph, Myh4, Myom1, Myom2, Myoz1, Mypn, Neb, Pfn2, Tcap, Tmod1, Tpm1, Ttn, Xirp1]
GO:0007519	skeletal muscle tissue development	GO_BiologicalProcess	1.7e-18	2.1e-16	13.0435	24	[Acta1, Ankrd2, Asb2, Cacna1s, Capn3, Casq1, Klhl31, Klhl40, Klhl41, Mstn, Myf6, Myh4, Myl3, Mylk2, Mylpf, Myom1, Myom2, Neurl1a, Pitx2, Rbfox1, Ryr1, Shox2, Smyd1, Stac3]
GO:0003009	skeletal muscle contraction	GO_BiologicalProcess	1.6e-18	2.1e-16	38.8889	14	[Atp2a1, Casq1, Cav3, Jsrp1, Slc8a3, Stac3, Synm, Tcap, Tnnc1, Tnnc2, Tnni1, Tnni2, Tnnt1, Tnnt3]
GO:0090257	regulation of muscle system process	GO_BiologicalProcess	1.1e-16	1.3e-14	11.6751	23	[Agt, Atp2a1, Casq1, Cav3, Cmya5, Hrc, Hspb6, Mlip, Mstn, Myl3, Mylk2, Ryr1, Sgca, Slc8a3, Tead1, Tnnc1, Tnnc2, Tnni1, Tnni2, Tnnt1, Tnnt3, Trim63, Ttn]
GO:0030029	actin filament-based process	GO_BiologicalProcess	1.4e-16	1.7e-14	5.72687	39	[2310002L09Rik, Acta1, Actn2, Ankrd23, Cacna2d1, Cap2, Capn3, Casq1, Cav3, Cobl, Klhl41, Ldb3, Lmod3, Murc, Mybpc1, Mybpc2, Mybph, Myh4, Mylk2, Myom1, Myom2, Myoz1, Mypn, Neb, Nrap, Pdlim3, Pfn2, Scn1b, Sptb, Synpo2l, Tcap, Tmod1, Tmod4, Tnnc1, Tpm1, Tpm2, Ttn, Xirp1, Xirp2]
GO:0097435	supramolecular fiber organization	GO_BiologicalProcess	2.4e-16	3e-14	6.16438	36	[Acta1, Actn2, Ankrd23, Cap2, Capn3, Casq1, Cav3, Cobl, Cryab, Des, Klhl41, Ldb3, Lmod3, Murc, Mybpc1, Mybpc2, Mybph, Myh4, Myom1, Myom2, Myoz1, Mypn, Neb, Pdlim3, Pfn2, Sptb, Synpo2l, Tacc2, Tcap, Tmod1, Tmod4, Tpm1, Tpm2, Trim54, Ttn, Xirp1]
GO:0030036	actin cytoskeleton organization	GO_BiologicalProcess	3.8e-15	4.7e-13	5.81395	35	[2310002L09Rik, Acta1, Actn2, Ankrd23, Cap2, Capn3, Casq1, Cav3, Cobl, Klhl41, Ldb3, Lmod3, Murc, Mybpc1, Mybpc2, Mybph, Myh4, Myom1, Myom2, Myoz1, Mypn, Neb, Nrap, Pdlim3, Pfn2, Sptb, Synpo2l, Tcap, Tmod1, Tmod4, Tpm1, Tpm2, Ttn, Xirp1, Xirp2]
GO:0048747	muscle fiber development	GO_BiologicalProcess	1.5e-14	1.9e-12	21.875	14	[Acta1, Cacna1s, Klhl40, Klhl41, Myf6, Myh4, Myo18b, Mypn, Nexn, Ryr1, Shox2, Stac3, Tcap, Ttn]
GO:0071688	striated muscle myosin thick filament assembly	GO_BiologicalProcess	1.3e-13	1.6e-11	66.6667	8	[Mybpc1, Mybpc2, Mybph, Myh4, Myom1, Myom2, Tcap, Ttn]
GO:0043269	regulation of ion transport	GO_BiologicalProcess	1.3e-13	1.6e-11	5.48173	33	[Actn2, Agt, Akap6, Cacna1s, Cacna2d1, Cacnb1, Cacng1, Cacng6, Camk2a, Capn3, Casq1, Casr, Cav3, Clcn1, Dhrs7c, Egf, Fxyd6, Hrc, Jph2, Jsrp1, Kcna7, Kcnc1, Kcnc4, Kcnj12, Mrln, Nrxn1, Prkg2, Ptpn3, Scn1b, Scn4a, Slc38a3, Trdn, Wnk2]
GO:0014902	myotube differentiation	GO_BiologicalProcess	2.7e-13	3.2e-11	14.1593	16	[Acta1, Ankrd2, Cacna1s, Cav3, Klhl40, Klhl41, Myf6, Myh4, Pitx2, Plpp7, Rbm24, Ryr1, Shox2, Smyd1, Stac3, Trim72]
GO:0044057	regulation of system process	GO_BiologicalProcess	3e-13	3.5e-11	6.36364	28	[Agt, Atp2a1, Cacna2d1, Casq1, Casr, Cav3, Cmya5, Hrc, Hspb6, Mlip, Mstn, Myl3, Mylk2, Ryr1, Scn1b, Sgca, Slc8a3, Smtnl1, Tead1, Tnnc1, Tnnc2, Tnni1, Tnni2, Tnnt1, Tnnt3, Tpm1, Trim63, Ttn]
GO:0043500	muscle adaptation	GO_BiologicalProcess	4e-13	4.7e-11	15.4639	15	[Acta1, Agt, Cacna1s, Casq1, Cav3, Cmya5, Mlip, Mstn, Sgca, Tcap, Tead1, Tnnc1, Tnni1, Tnnt1, Trim63]
GO:0048738	cardiac muscle tissue development	GO_BiologicalProcess	1.9e-12	2.2e-10	8.92857	20	[Actn2, Agt, Alpk3, Cav3, Jph2, Murc, Myl3, Mylk2, Myo18b, Mypn, Nexn, Pitx2, Sgcg, Tcap, Tnnc1, Tnni1, Tpm1, Ttn, Xirp1, Xirp2]
GO:0034765	regulation of ion transmembrane transport	GO_BiologicalProcess	2e-12	2.3e-10	6.38821	26	[Actn2, Akap6, Cacna1s, Cacna2d1, Cacnb1, Cacng1, Cacng6, Capn3, Casq1, Cav3, Clcn1, Dhrs7c, Fxyd6, Hrc, Jph2, Jsrp1, Kcna7, Kcnc1, Kcnc4, Kcnj12, Nrxn1, Ptpn3, Scn1b, Scn4a, Trdn, Wnk2]
GO:0030001	metal ion transport	GO_BiologicalProcess	4.7e-12	5.3e-10	4.43896	36	[Actn2, Agt, Akap6, Atp2a1, Cachd1, Cacna1s, Cacna2d1, Cacnb1, Cacng1, Cacng6, Camk2a, Capn3, Casq1, Casr, Cav3, Dhrs7c, Egf, Fxyd6, Hrc, Jph2, Jsrp1, Kcna7, Kcnc1, Kcnc4, Kcnj12, Mrln, Ptpn3, Ryr1, Scn1b, Scn4a, Slc38a3, Slc5a6, Slc8a3, Tmem38a, Trdn, Wnk2]
GO:0048644	muscle organ morphogenesis	GO_BiologicalProcess	6.6e-11	7.3e-09	13.8298	13	[Gsc, Myf6, Myl3, Mylk2, Pitx2, Shox2, Smtnl1, Tcap, Tnnc1, Tnni1, Tpm1, Ttn, Xirp2]
GO:0010959	regulation of metal ion transport	GO_BiologicalProcess	6.5e-11	7.3e-09	6.56716	22	[Actn2, Agt, Akap6, Cacna2d1, Cacnb1, Camk2a, Capn3, Casq1, Casr, Cav3, Dhrs7c, Egf, Fxyd6, Hrc, Jph2, Jsrp1, Kcnc1, Mrln, Ptpn3, Scn1b, Trdn, Wnk2]
GO:0014888	striated muscle adaptation	GO_BiologicalProcess	1e-10	1.1e-08	21.7391	10	[Acta1, Cacna1s, Cmya5, Mstn, Tcap, Tead1, Tnnc1, Tnni1, Tnnt1, Trim63]
GO:0048741	skeletal muscle fiber development	GO_BiologicalProcess	4e-10	4.3e-08	23.6842	9	[Acta1, Cacna1s, Klhl40, Klhl41, Myf6, Myh4, Ryr1, Shox2, Stac3]
GO:0043502	regulation of muscle adaptation	GO_BiologicalProcess	6.6e-10	7.2e-08	15.2778	11	[Agt, Casq1, Cav3, Cmya5, Mlip, Sgca, Tead1, Tnnc1, Tnni1, Tnnt1, Trim63]
GO:0006937	regulation of muscle contraction	GO_BiologicalProcess	6.7e-10	7.2e-08	10.2941	14	[Atp2a1, Casq1, Cav3, Hrc, Hspb6, Myl3, Mylk2, Ryr1, Slc8a3, Tnnc1, Tnnc2, Tnni2, Tnnt1, Tnnt3]
GO:0006816	calcium ion transport	GO_BiologicalProcess	7.2e-10	7.6e-08	5.78947	22	[Agt, Atp2a1, Cachd1, Cacna1s, Cacna2d1, Cacnb1, Cacng1, Cacng6, Camk2a, Capn3, Casq1, Casr, Cav3, Dhrs7c, Egf, Hrc, Jph2, Jsrp1, Mrln, Ryr1, Slc8a3, Trdn]
GO:0098662	inorganic cation transmembrane transport	GO_BiologicalProcess	7.7e-10	8.1e-08	4.414	29	[Actn2, Akap6, Atp2a1, Cacna1s, Cacna2d1, Cacnb1, Cacng1, Cacng6, Capn3, Casq1, Cav3, Cox6a2, Dhrs7c, Fxyd6, Hrc, Jph2, Jsrp1, Kcna7, Kcnc1, Kcnc4, Kcnj12, Ptpn3, Ryr1, Scn1b, Scn4a, Slc8a3, Tmem38a, Trdn, Wnk2]
GO:0098660	inorganic ion transmembrane transport	GO_BiologicalProcess	8.2e-10	8.6e-08	4.1555	31	[Actn2, Akap6, Ano5, Atp2a1, Cacna1s, Cacna2d1, Cacnb1, Cacng1, Cacng6, Capn3, Casq1, Cav3, Clcn1, Cox6a2, Dhrs7c, Fxyd6, Hrc, Jph2, Jsrp1, Kcna7, Kcnc1, Kcnc4, Kcnj12, Ptpn3, Ryr1, Scn1b, Scn4a, Slc8a3, Tmem38a, Trdn, Wnk2]
GO:0007015	actin filament organization	GO_BiologicalProcess	8.9e-10	9.1e-08	6.01719	21	[Acta1, Actn2, Cap2, Cav3, Cobl, Lmod3, Mybpc1, Mybpc2, Mybph, Myom1, Myom2, Pdlim3, Pfn2, Sptb, Synpo2l, Tcap, Tmod1, Tmod4, Tpm1, Tpm2, Ttn]
GO:0098655	cation transmembrane transport	GO_BiologicalProcess	9.1e-10	9.3e-08	4.13885	31	[Actn2, Akap6, Atp2a1, Cacna1s, Cacna2d1, Cacnb1, Cacng1, Cacng6, Capn3, Casq1, Cav3, Cox6a2, Dhrs7c, Fxyd6, Hrc, Jph2, Jsrp1, Kcna7, Kcnc1, Kcnc4, Kcnj12, Nrxn1, Ptpn3, Ryr1, Scn1b, Scn4a, Slc38a3, Slc8a3, Tmem38a, Trdn, Wnk2]
GO:0055007	cardiac muscle cell differentiation	GO_BiologicalProcess	1.1e-09	1.2e-07	11.0169	13	[Actn2, Agt, Alpk3, Cav3, Murc, Mylk2, Myo18b, Mypn, Nexn, Pitx2, Tcap, Ttn, Xirp1]
GO:0060047	heart contraction	GO_BiologicalProcess	1.5e-09	1.5e-07	8.0402	16	[Ace, Agt, Cacna2d1, Cav3, Hrc, Myl1, Myl3, Scn1b, Sgcg, Tcap, Tnnc1, Tnni1, Tnni2, Tpm1, Trdn, Ttn]
GO:1904062	regulation of cation transmembrane transport	GO_BiologicalProcess	1.9e-09	1.9e-07	6.84411	18	[Actn2, Akap6, Cacna2d1, Cacnb1, Capn3, Casq1, Cav3, Dhrs7c, Fxyd6, Hrc, Jph2, Jsrp1, Kcnc1, Nrxn1, Ptpn3, Scn1b, Trdn, Wnk2]
GO:0060415	muscle tissue morphogenesis	GO_BiologicalProcess	4.6e-09	4.5e-07	12.7907	11	[Myf6, Myl3, Mylk2, Pitx2, Shox2, Tcap, Tnnc1, Tnni1, Tpm1, Ttn, Xirp2]
GO:0007507	heart development	GO_BiologicalProcess	6.8e-09	6.6e-07	4.39189	26	[Actn2, Agt, Alpk3, Cav3, Jph2, Lbx1, Murc, Myl3, Mylk2, Myo18b, Mypn, Nexn, Pdlim3, Pitx2, Ryr1, Sgcg, Shox2, Smyd1, Tcap, Tead1, Tnnc1, Tnni1, Tpm1, Ttn, Xirp1, Xirp2]
GO:0060048	cardiac muscle contraction	GO_BiologicalProcess	1.5e-08	1.5e-06	10	12	[Cacna2d1, Cav3, Hrc, Myl1, Myl3, Scn1b, Tcap, Tnnc1, Tnni1, Tnni2, Tpm1, Ttn]
GO:0035914	skeletal muscle cell differentiation	GO_BiologicalProcess	1.8e-08	1.7e-06	13.1579	10	[Ankrd2, Asb2, Capn3, Klhl40, Klhl41, Mstn, Myf6, Mylk2, Rbfox1, Smyd1]
GO:0051924	regulation of calcium ion transport	GO_BiologicalProcess	2.2e-08	2.1e-06	7.21154	15	[Agt, Cacna2d1, Cacnb1, Camk2a, Capn3, Casq1, Casr, Cav3, Dhrs7c, Egf, Hrc, Jph2, Jsrp1, Mrln, Trdn]
GO:0090279	regulation of calcium ion import	GO_BiologicalProcess	2.6e-08	2.4e-06	10.8911	11	[Capn3, Casq1, Casr, Cav3, Dhrs7c, Egf, Hrc, Jph2, Jsrp1, Mrln, Trdn]
GO:0051147	regulation of muscle cell differentiation	GO_BiologicalProcess	2.7e-08	2.5e-06	7.73481	14	[Ankrd2, Ankrd23, Capn3, Cav3, Klhl41, Mstn, Myf6, Myh4, Nmrk2, Plpp7, Rbm24, Shox2, Smyd1, Trim72]
GO:0048739	cardiac muscle fiber development	GO_BiologicalProcess	4.8e-08	4.4e-06	50	5	[Myo18b, Mypn, Nexn, Tcap, Ttn]
GO:0032412	regulation of ion transmembrane transporter activity	GO_BiologicalProcess	5.4e-08	4.9e-06	7.32984	14	[Actn2, Akap6, Cacna2d1, Cacnb1, Cav3, Fxyd6, Hrc, Jph2, Jsrp1, Nrxn1, Ptpn3, Scn1b, Trdn, Wnk2]
GO:2000021	regulation of ion homeostasis	GO_BiologicalProcess	6.2e-08	5.5e-06	7.25389	14	[Agt, Capn3, Casq1, Cav3, Dhrs7c, Fzd9, Hrc, Jph2, Jsrp1, Ptpn3, Ryr1, Scn1b, Trdn, Wnk2]
GO:0006874	cellular calcium ion homeostasis	GO_BiologicalProcess	1.2e-07	1e-05	4.96084	19	[Agt, Atp2a1, Cacna2d1, Capn3, Casq1, Casr, Cav3, Chrna10, Cxcl13, Dhrs7c, Fzd9, Hrc, Jph2, Jsrp1, Pvalb, Ryr1, Slc8a3, Sypl2, Trdn]
GO:0070588	calcium ion transmembrane transport	GO_BiologicalProcess	1.1e-07	1e-05	5.92593	16	[Atp2a1, Cacna1s, Cacna2d1, Cacnb1, Cacng1, Cacng6, Capn3, Casq1, Cav3, Dhrs7c, Hrc, Jph2, Jsrp1, Ryr1, Slc8a3, Trdn]
GO:0055008	cardiac muscle tissue morphogenesis	GO_BiologicalProcess	2.1e-07	1.8e-05	12	9	[Myl3, Mylk2, Pitx2, Tcap, Tnnc1, Tnni1, Tpm1, Ttn, Xirp2]
GO:0006875	cellular metal ion homeostasis	GO_BiologicalProcess	2.4e-07	2e-05	4.34783	21	[Agt, Atp2a1, C7, Cacna2d1, Capn3, Casq1, Casr, Cav3, Chrna10, Cxcl13, Dhrs7c, Fzd9, Hfe2, Hrc, Jph2, Jsrp1, Pvalb, Ryr1, Slc8a3, Sypl2, Trdn]
GO:0002074	extraocular skeletal muscle development	GO_BiologicalProcess	2.6e-07	2.1e-05	66.6667	4	[Cacna1s, Myom1, Myom2, Pitx2]
GO:0051153	regulation of striated muscle cell differentiation	GO_BiologicalProcess	3e-07	2.5e-05	9.80392	10	[Ankrd2, Ankrd23, Cav3, Myf6, Myh4, Plpp7, Rbm24, Shox2, Smyd1, Trim72]
GO:0010830	regulation of myotube differentiation	GO_BiologicalProcess	3.4e-07	2.8e-05	13.7931	8	[Ankrd2, Cav3, Myf6, Plpp7, Rbm24, Shox2, Smyd1, Trim72]
GO:0003007	heart morphogenesis	GO_BiologicalProcess	3.5e-07	2.9e-05	5.83658	15	[Cav3, Lbx1, Myl3, Mylk2, Pitx2, Ryr1, Shox2, Tcap, Tead1, Tnnc1, Tnni1, Tpm1, Ttn, Xirp1, Xirp2]
GO:0014733	regulation of skeletal muscle adaptation	GO_BiologicalProcess	5.5e-07	4.4e-05	33.3333	5	[Cmya5, Tead1, Tnnc1, Tnni1, Tnnt1]
GO:0043270	positive regulation of ion transport	GO_BiologicalProcess	6.2e-07	4.9e-05	6.00858	14	[Actn2, Agt, Akap6, Cacna2d1, Camk2a, Capn3, Casr, Hrc, Jph2, Kcnc1, Scn1b, Slc38a3, Trdn, Wnk2]
GO:1903169	regulation of calcium ion transmembrane transport	GO_BiologicalProcess	2e-06	0.00015	8	10	[Cacna2d1, Cacnb1, Capn3, Casq1, Cav3, Dhrs7c, Hrc, Jph2, Jsrp1, Trdn]
GO:0014866	skeletal myofibril assembly	GO_BiologicalProcess	2.1e-06	0.00016	44.4444	4	[Acta1, Myh4, Tcap, Ttn]
GO:0014819	regulation of skeletal muscle contraction	GO_BiologicalProcess	2.1e-06	0.00016	44.4444	4	[Atp2a1, Casq1, Cav3, Slc8a3]
GO:0060402	calcium ion transport into cytosol	GO_BiologicalProcess	2.3e-06	0.00017	7.87402	10	[Cacna2d1, Capn3, Casq1, Dhrs7c, Hrc, Jph2, Jsrp1, Ryr1, Slc8a3, Trdn]
GO:0008015	blood circulation	GO_BiologicalProcess	3e-06	0.00022	4.1958	18	[Ace, Agt, Cacna2d1, Casr, Cav3, Hrc, Myl1, Myl3, Scn1b, Sgcg, Smtnl1, Tcap, Tnnc1, Tnni1, Tnni2, Tpm1, Trdn, Ttn]
GO:0014808	release of sequestered calcium ion into cytosol by sarcoplasmic reticulum	GO_BiologicalProcess	3.5e-06	0.00026	23.8095	5	[Casq1, Dhrs7c, Hrc, Ryr1, Trdn]
GO:0035994	response to muscle stretch	GO_BiologicalProcess	4.5e-06	0.00033	22.7273	5	[Ankrd2, Ankrd23, Cav3, Tcap, Ttn]
GO:0045445	myoblast differentiation	GO_BiologicalProcess	7.1e-06	0.00051	9.30233	8	[Ankrd2, Asb2, Capn3, Klhl41, Mstn, Myf6, Nmrk2, Smyd1]
GO:2000291	regulation of myoblast proliferation	GO_BiologicalProcess	8.1e-06	0.00057	33.3333	4	[Ankrd2, Klhl41, Mstn, Pitx2]
GO:0042246	tissue regeneration	GO_BiologicalProcess	8.2e-06	0.00058	11.1111	7	[Capn3, Eno3, Fzd9, Mstn, Mustn1, Myf6, Sgca]
GO:1901019	regulation of calcium ion transmembrane transporter activity	GO_BiologicalProcess	1.5e-05	0.001	10.1449	7	[Cacna2d1, Cacnb1, Cav3, Hrc, Jph2, Jsrp1, Trdn]
GO:2001257	regulation of cation channel activity	GO_BiologicalProcess	1.7e-05	0.0012	7.08661	9	[Actn2, Akap6, Cacna2d1, Cacnb1, Hrc, Jph2, Jsrp1, Nrxn1, Trdn]
GO:0014896	muscle hypertrophy	GO_BiologicalProcess	2.2e-05	0.0014	9.58904	7	[Agt, Cav3, Mlip, Mstn, Tcap, Trim63, Ttn]
GO:0014721	twitch skeletal muscle contraction	GO_BiologicalProcess	3e-05	0.0018	50	3	[Atp2a1, Synm, Tnnt1]
GO:0060314	regulation of ryanodine-sensitive calcium-release channel activity	GO_BiologicalProcess	2.8e-05	0.0018	25	4	[Hrc, Jph2, Jsrp1, Trdn]
GO:0010469	regulation of receptor activity	GO_BiologicalProcess	2.7e-05	0.0018	6.71642	9	[Actn2, Cav3, Egf, Hrc, Jph2, Jsrp1, Neurl1a, Nrxn1, Trdn]
GO:0006942	regulation of striated muscle contraction	GO_BiologicalProcess	2.8e-05	0.0018	9.21053	7	[Atp2a1, Casq1, Cav3, Hrc, Myl3, Slc8a3, Tnnt3]
GO:0051209	release of sequestered calcium ion into cytosol	GO_BiologicalProcess	2.9e-05	0.0018	7.69231	8	[Capn3, Casq1, Dhrs7c, Hrc, Jph2, Jsrp1, Ryr1, Trdn]
GO:1904064	positive regulation of cation transmembrane transport	GO_BiologicalProcess	3.5e-05	0.0021	7.47664	8	[Actn2, Akap6, Cacna2d1, Capn3, Jph2, Kcnc1, Trdn, Wnk2]
GO:0048641	regulation of skeletal muscle tissue development	GO_BiologicalProcess	3.7e-05	0.0022	11.1111	6	[Capn3, Klhl41, Mstn, Myf6, Rbfox1, Shox2]
GO:0014874	response to stimulus involved in regulation of muscle adaptation	GO_BiologicalProcess	4.7e-05	0.0028	22.2222	4	[Agt, Casq1, Sgca, Trim63]
GO:2001014	regulation of skeletal muscle cell differentiation	GO_BiologicalProcess	4.7e-05	0.0028	22.2222	4	[Capn3, Klhl41, Mstn, Rbfox1]
GO:0043403	skeletal muscle tissue regeneration	GO_BiologicalProcess	5.6e-05	0.0032	13.8889	5	[Capn3, Eno3, Mstn, Myf6, Sgca]
GO:0051899	membrane depolarization	GO_BiologicalProcess	8.5e-05	0.0048	7.77778	7	[Cacna1s, Cacna2d1, Cav3, Fzd9, Ptpn3, Scn1b, Scn4a]
GO:1902904	negative regulation of supramolecular fiber organization	GO_BiologicalProcess	9.6e-05	0.0053	6.50407	8	[Cav3, Cryab, Lmod3, Pfn2, Sptb, Tmod1, Tmod4, Trim54]
GO:0031099	regeneration	GO_BiologicalProcess	0.0001	0.0056	5.10204	10	[Capn3, Eno3, Fzd9, Mstn, Mustn1, Myf6, Ptpn3, Rgma, Rtn4rl2, Sgca]
GO:0016202	regulation of striated muscle tissue development	GO_BiologicalProcess	0.00012	0.0068	6.25	8	[Capn3, Cav3, Jph2, Klhl41, Mstn, Myf6, Rbfox1, Shox2]
GO:0014743	regulation of muscle hypertrophy	GO_BiologicalProcess	0.00013	0.0071	11.6279	5	[Agt, Cav3, Mlip, Mstn, Trim63]
GO:0051148	negative regulation of muscle cell differentiation	GO_BiologicalProcess	0.00013	0.0071	8.82353	6	[Ankrd2, Cav3, Mstn, Nmrk2, Plpp7, Trim72]
GO:0003300	cardiac muscle hypertrophy	GO_BiologicalProcess	0.00014	0.0076	8.69565	6	[Agt, Cav3, Mlip, Tcap, Trim63, Ttn]
GO:0032414	positive regulation of ion transmembrane transporter activity	GO_BiologicalProcess	0.00017	0.0087	8.4507	6	[Actn2, Akap6, Cacna2d1, Jph2, Trdn, Wnk2]
GO:1902903	regulation of supramolecular fiber organization	GO_BiologicalProcess	0.0002	0.0099	4.01338	12	[Actn2, Ankrd23, Cav3, Cryab, Lmod3, Myh4, Pfn2, Sptb, Synpo2l, Tmod1, Tmod4, Trim54]
GO:1901879	regulation of protein depolymerization	GO_BiologicalProcess	0.00025	0.01	7.89474	6	[Actn2, Lmod3, Sptb, Tmod1, Tmod4, Trim54]
GO:2000649	regulation of sodium ion transmembrane transporter activity	GO_BiologicalProcess	0.00025	0.01	10.2041	5	[Cav3, Fxyd6, Ptpn3, Scn1b, Wnk2]
GO:0050848	regulation of calcium-mediated signaling	GO_BiologicalProcess	0.0002	0.01	8.21918	6	[Cmya5, Hrc, Jph2, Jsrp1, Rcan2, Trdn]
GO:2000273	positive regulation of receptor activity	GO_BiologicalProcess	0.00027	0.011	10	5	[Actn2, Egf, Jph2, Neurl1a, Trdn]
GO:0009612	response to mechanical stimulus	GO_BiologicalProcess	0.00025	0.011	4.56621	10	[Acta1, Agt, Ankrd2, Ankrd23, Cav3, Chrna10, Kcnc1, Nrxn1, Tcap, Ttn]
GO:0060297	regulation of sarcomere organization	GO_BiologicalProcess	0.00023	0.011	27.2727	3	[Ankrd23, Cav3, Myh4]
GO:0019932	second-messenger-mediated signaling	GO_BiologicalProcess	0.00025	0.011	4.56621	10	[Adcy2, Casq1, Cmya5, Crhr2, Homer2, Hrc, Jph2, Jsrp1, Rcan2, Trdn]
GO:0019722	calcium-mediated signaling	GO_BiologicalProcess	0.00024	0.011	5.67376	8	[Casq1, Cmya5, Homer2, Hrc, Jph2, Jsrp1, Rcan2, Trdn]
GO:0051928	positive regulation of calcium ion transport	GO_BiologicalProcess	0.00023	0.011	6.60377	7	[Cacna2d1, Camk2a, Capn3, Casr, Hrc, Jph2, Trdn]
GO:0030837	negative regulation of actin filament polymerization	GO_BiologicalProcess	0.00033	0.012	9.61539	5	[Lmod3, Pfn2, Sptb, Tmod1, Tmod4]
GO:0014894	response to denervation involved in regulation of muscle adaptation	GO_BiologicalProcess	0.00031	0.012	25	3	[Casq1, Sgca, Trim63]
GO:0060306	regulation of membrane repolarization	GO_BiologicalProcess	0.00033	0.013	13.7931	4	[Akap6, Cacna2d1, Cav3, Scn1b]
GO:0071805	potassium ion transmembrane transport	GO_BiologicalProcess	0.00037	0.013	4.7619	9	[Actn2, Akap6, Cav3, Kcna7, Kcnc1, Kcnc4, Kcnj12, Scn4a, Tmem38a]
GO:0051154	negative regulation of striated muscle cell differentiation	GO_BiologicalProcess	0.00049	0.017	12.5	4	[Ankrd2, Cav3, Plpp7, Trim72]
GO:0090280	positive regulation of calcium ion import	GO_BiologicalProcess	0.00047	0.017	8.92857	5	[Capn3, Casr, Hrc, Jph2, Trdn]
GO:0010831	positive regulation of myotube differentiation	GO_BiologicalProcess	0.00062	0.021	11.7647	4	[Cav3, Myf6, Shox2, Smyd1]
GO:0098900	regulation of action potential	GO_BiologicalProcess	0.022	0.022	5.76923	3	[Cacna2d1, Cav3, Ptpn3]
GO:1903522	regulation of blood circulation	GO_BiologicalProcess	0.00072	0.024	4.34783	9	[Agt, Cacna2d1, Casr, Cav3, Hrc, Myl3, Scn1b, Smtnl1, Tpm1]
GO:0001508	action potential	GO_BiologicalProcess	0.00082	0.026	5.38462	7	[Cacna1s, Cacna2d1, Cav3, Clcn1, Ptpn3, Scn1b, Scn4a]
GO:0051494	negative regulation of cytoskeleton organization	GO_BiologicalProcess	0.00089	0.027	5.30303	7	[Cav3, Lmod3, Pfn2, Sptb, Tmod1, Tmod4, Trim54]
GO:0060307	regulation of ventricular cardiac muscle cell membrane repolarization	GO_BiologicalProcess	0.00093	0.027	17.6471	3	[Cacna2d1, Cav3, Scn1b]
GO:0035725	sodium ion transmembrane transport	GO_BiologicalProcess	0.001	0.029	5.18518	7	[Cav3, Fxyd6, Ptpn3, Scn1b, Scn4a, Slc8a3, Wnk2]
GO:0086012	membrane depolarization during cardiac muscle cell action potential	GO_BiologicalProcess	0.0011	0.031	16.6667	3	[Cacna2d1, Cav3, Scn1b]
GO:0055003	cardiac myofibril assembly	GO_BiologicalProcess	0.0011	0.031	16.6667	3	[Murc, Tcap, Ttn]
GO:0061098	positive regulation of protein tyrosine kinase activity	GO_BiologicalProcess	0.0012	0.034	9.7561	4	[Ace, Agt, Egf, Neurl1a]
GO:0007520	myoblast fusion	GO_BiologicalProcess	0.0014	0.035	9.52381	4	[Cacna1s, Cav3, Myf6, Pitx2]
GO:0003254	regulation of membrane depolarization	GO_BiologicalProcess	0.0014	0.035	9.52381	4	[Cav3, Fzd9, Ptpn3, Scn1b]
GO:0003205	cardiac chamber development	GO_BiologicalProcess	0.0013	0.035	4.37158	8	[Cav3, Myl3, Pitx2, Shox2, Tnnc1, Tnni1, Tpm1, Xirp2]
GO:0008154	actin polymerization or depolymerization	GO_BiologicalProcess	0.0015	0.037	4.27807	8	[Actn2, Cap2, Cobl, Lmod3, Pfn2, Sptb, Tmod1, Tmod4]
GO:0046928	regulation of neurotransmitter secretion	GO_BiologicalProcess	0.021	0.042	5.88235	3	[Camk2a, Kcnc4, Pfn2]

## Sheet: Table S3 ClueKEGG_HFDdown
GOID	GOTerm	Ontology Source	Term PValue	Term PValue Corrected with Bonferroni step down	% Associated Genes	Nr. Genes	Associated Genes Found
GO:0005410	Hypertrophic cardiomyopathy (HCM)	KEGG	6.6e-15	1.1e-13	17.8571	15	[Ace, Cacna1s, Cacna2d1, Cacnb1, Cacng1, Cacng6, Des, Itgb6, Myl3, Sgca, Sgcg, Tnnc1, Tpm1, Tpm2, Ttn]
GO:0005414	Dilated cardiomyopathy	KEGG	1.6e-14	2.7e-13	16.8539	15	[Adcy2, Cacna1s, Cacna2d1, Cacnb1, Cacng1, Cacng6, Des, Itgb6, Myl3, Sgca, Sgcg, Tnnc1, Tpm1, Tpm2, Ttn]
GO:0005412	Arrhythmogenic right ventricular cardiomyopathy (ARVC)	KEGG	3.6e-09	5.9e-08	13.8889	10	[Actn2, Cacna1s, Cacna2d1, Cacnb1, Cacng1, Cacng6, Des, Itgb6, Sgca, Sgcg]
GO:0004260	Cardiac muscle contraction	KEGG	8.2e-09	1.2e-07	12.8205	10	[Cacna1s, Cacna2d1, Cacnb1, Cacng1, Cacng6, Cox6a2, Myl3, Tnnc1, Tpm1, Tpm2]
GO:0004261	Adrenergic signaling in cardiomyocytes	KEGG	4.3e-08	6.1e-07	8.16327	12	[Adcy2, Cacna1s, Cacna2d1, Cacnb1, Cacng1, Cacng6, Camk2a, Myl3, Scn1b, Tnnc1, Tpm1, Tpm2]
GO:0004921	Oxytocin signaling pathway	KEGG	6.8e-08	8.9e-07	7.84314	12	[Adcy2, Cacna1s, Cacna2d1, Cacnb1, Cacng1, Cacng6, Camk2a, Kcnj12, Mylk2, Mylk4, Pla2g4e, Ryr1]
GO:0004020	Calcium signaling pathway	KEGG	2.3e-05	0.00028	5.46448	10	[Adcy2, Atp2a1, Cacna1s, Camk2a, Mylk2, Mylk4, Ryr1, Slc8a3, Tnnc1, Tnnc2]
GO:0004022	cGMP-PKG signaling pathway	KEGG	0.002	0.023	4.16667	7	[Adcy2, Atp2a1, Cacna1s, Mylk2, Mylk4, Prkg2, Slc8a3]
GO:0000982	Drug metabolism	KEGG	0.034	0.034	4.47761	3	[Adh7, Aox3, Cyp2e1]
GO:0004371	Apelin signaling pathway	KEGG	0.0038	0.038	4.28571	6	[Adcy2, Myl3, Mylk2, Mylk4, Ryr1, Slc8a3]

## Sheet: Table S4 ClueGO_MF_HFDdown
GOID	GOTerm	Ontology Source	Term PValue	Term PValue Corrected with Bonferroni step down	% Associated Genes	Nr. Genes	Associated Genes Found
GO:0008092	cytoskeletal protein binding	GO_MolecularFunction	2.2e-27	5.6e-26	6.62791	57	[Abra, Ace, Actn2, Agbl1, Ampd1, Ankrd2, Ankrd23, Cap2, Capn3, Cav3, Cobl, Cryab, Des, Homer2, Hspb7, Kcnc1, Ldb3, Lmod3, Mybpc1, Mybpc2, Mybph, Myh1, Myh4, Myl3, Myom1, Myom2, Myot, Myoz1, Mypn, Neb, Nexn, Nrap, Obscn, Pdlim3, Pfn2, Ptpn3, Smtnl1, Sptb, Synm, Synpo2l, Tcap, Tmod1, Tmod4, Tnnc1, Tnnc2, Tnni1, Tnni2, Tnnt1, Tnnt3, Tpm1, Tpm2, Trim54, Trim63, Ttll7, Ttn, Xirp1, Xirp2]
GO:0003779	actin binding	GO_MolecularFunction	1.2e-21	2.9e-20	8.95522	36	[Abra, Ace, Actn2, Cap2, Cobl, Homer2, Lmod3, Mybpc1, Mybpc2, Mybph, Myh1, Myh4, Myl3, Myom1, Myom2, Myot, Myoz1, Mypn, Neb, Nexn, Nrap, Pfn2, Sptb, Synpo2l, Tmod1, Tmod4, Tnnc1, Tnnc2, Tnni1, Tnni2, Tnnt3, Tpm1, Tpm2, Ttn, Xirp1, Xirp2]
GO:0051393	alpha-actinin binding	GO_MolecularFunction	9.2e-14	2.1e-12	32.3529	11	[Ldb3, Mybpc1, Mybpc2, Mybph, Myom1, Myom2, Myot, Mypn, Nrap, Ttn, Xirp2]
GO:0051371	muscle alpha-actinin binding	GO_MolecularFunction	1.4e-13	3.2e-12	50	9	[Ldb3, Mybpc1, Mybpc2, Mybph, Myom1, Myom2, Mypn, Nrap, Ttn]
GO:0051015	actin filament binding	GO_MolecularFunction	3.9e-13	8.3e-12	11.3924	18	[Actn2, Mybpc1, Mybpc2, Mybph, Myh1, Myh4, Myom1, Myom2, Mypn, Nexn, Sptb, Tmod1, Tmod4, Tnnc1, Tnnc2, Tpm1, Tpm2, Ttn]
GO:0031432	titin binding	GO_MolecularFunction	9.1e-13	1.8e-11	77.7778	7	[Actn2, Ankrd2, Ankrd23, Capn3, Obscn, Tcap, Trim63]
GO:0005523	tropomyosin binding	GO_MolecularFunction	3.6e-09	6.9e-08	46.1538	6	[Lmod3, Smtnl1, Tmod1, Tmod4, Tnnt1, Tnnt3]
GO:0022836	gated channel activity	GO_MolecularFunction	1.1e-07	2e-06	5.57377	17	[Ano5, Cacna1s, Cacna2d1, Cacnb1, Cacng1, Cacng6, Chrna10, Clcn1, Jph2, Kcna7, Kcnc1, Kcnc4, Kcnj12, Ryr1, Scn1b, Scn4a, Tmem38a]
GO:0005244	voltage-gated ion channel activity	GO_MolecularFunction	2.6e-07	4.5e-06	7.02703	13	[Cacna1s, Cacna2d1, Cacnb1, Cacng1, Cacng6, Clcn1, Kcna7, Kcnc1, Kcnc4, Kcnj12, Ryr1, Scn1b, Scn4a]
GO:0022838	substrate-specific channel activity	GO_MolecularFunction	3.8e-07	6.1e-06	4.61165	19	[Ano5, Aqp4, Cacna1s, Cacna2d1, Cacnb1, Cacng1, Cacng6, Chrna10, Clcn1, Fxyd6, Jph2, Kcna7, Kcnc1, Kcnc4, Kcnj12, Ryr1, Scn1b, Scn4a, Tmem38a]
GO:0005261	cation channel activity	GO_MolecularFunction	2.3e-06	3.5e-05	5.01672	15	[Cacna1s, Cacna2d1, Cacnb1, Cacng1, Cacng6, Chrna10, Jph2, Kcna7, Kcnc1, Kcnc4, Kcnj12, Ryr1, Scn1b, Scn4a, Tmem38a]
GO:0022843	voltage-gated cation channel activity	GO_MolecularFunction	2.9e-06	4e-05	7.69231	10	[Cacna1s, Cacna2d1, Cacnb1, Cacng1, Kcna7, Kcnc1, Kcnc4, Kcnj12, Ryr1, Scn4a]
GO:0031014	troponin T binding	GO_MolecularFunction	6.1e-06	7.9e-05	75	3	[Tnnc1, Tnni2, Tnnt1]
GO:0046873	metal ion transmembrane transporter activity	GO_MolecularFunction	8.2e-06	9.9e-05	4.07674	17	[Atp2a1, Cacna1s, Cacna2d1, Cacnb1, Cacng1, Cacng6, Jph2, Kcna7, Kcnc1, Kcnc4, Kcnj12, Ryr1, Scn1b, Scn4a, Slc5a6, Slc8a3, Tmem38a]
GO:0051373	FATZ binding	GO_MolecularFunction	1.5e-05	0.00016	60	3	[Actn2, Myoz1, Tcap]
GO:0015085	calcium ion transmembrane transporter activity	GO_MolecularFunction	2e-05	0.0002	6.97674	9	[Atp2a1, Cacna1s, Cacna2d1, Cacnb1, Cacng1, Cacng6, Jph2, Ryr1, Slc8a3]
GO:0005245	voltage-gated calcium channel activity	GO_MolecularFunction	9.5e-05	0.00085	12.5	5	[Cacna1s, Cacna2d1, Cacnb1, Cacng1, Ryr1]
GO:0005262	calcium channel activity	GO_MolecularFunction	0.00026	0.0018	6.48148	7	[Cacna1s, Cacna2d1, Cacnb1, Cacng1, Cacng6, Jph2, Ryr1]
GO:0003785	actin monomer binding	GO_MolecularFunction	0.00025	0.002	14.8148	4	[Cobl, Lmod3, Myl3, Pfn2]
GO:0030506	ankyrin binding	GO_MolecularFunction	0.0017	0.01	14.2857	3	[Obscn, Sptb, Ttn]
GO:0005267	potassium channel activity	GO_MolecularFunction	0.0032	0.016	4.83871	6	[Kcna7, Kcnc1, Kcnc4, Kcnj12, Scn4a, Tmem38a]
GO:0019888	protein phosphatase regulator activity	GO_MolecularFunction	0.0065	0.019	6.25	4	[Ppp1r14c, Rcan2, Sh3rf2, Smtnl1]
GO:0099094	ligand-gated cation channel activity	GO_MolecularFunction	0.01	0.02	5.47945	4	[Chrna10, Jph2, Kcnj12, Ryr1]
GO:0015179	L-amino acid transmembrane transporter activity	GO_MolecularFunction	0.023	0.023	5.66038	3	[Serinc2, Slc38a3, Slc43a1]
GO:0015175	neutral amino acid transmembrane transporter activity	GO_MolecularFunction	0.0065	0.026	9.09091	3	[Serinc2, Slc38a3, Slc43a1]

## Sheet: Table S5 ClueGO_BP_HFDup
GOID	GOTerm	Ontology Source	Term PValue	Term PValue Corrected with Bonferroni step down	% Associated Genes	Nr. Genes	Associated Genes Found
GO:0030595	leukocyte chemotaxis	GO_BiologicalProcess	1.3e-09	2.9e-08	5.26316	10	[Ccl4, Ccl5, Cx3cl1, Cxcl10, Cxcl9, Lgals3, Pla2g7, Slamf8, Stap1, Xcl1]
GO:0002685	regulation of leukocyte migration	GO_BiologicalProcess	7.3e-09	1.5e-07	5.42169	9	[Ccl4, Ccl5, Cxcl10, Cxcl9, Lgals3, Pla2g7, Slamf8, Stap1, Xcl1]
GO:0097529	myeloid leukocyte migration	GO_BiologicalProcess	8.9e-09	1.7e-07	5.29412	9	[Ccl4, Ccl5, Cx3cl1, Cxcl10, Lgals3, Pla2g7, Slamf8, Stap1, Xcl1]
GO:0048247	lymphocyte chemotaxis	GO_BiologicalProcess	2.5e-08	4.8e-07	11.7647	6	[Ccl4, Ccl5, Cx3cl1, Cxcl10, Cxcl9, Xcl1]
GO:0051928	positive regulation of calcium ion transport	GO_BiologicalProcess	9.7e-08	1.7e-06	6.60377	7	[Ccl4, Ccl5, Cxcl10, Cxcl9, Lgals3, Ryr2, Xcl1]
GO:0002687	positive regulation of leukocyte migration	GO_BiologicalProcess	2.2e-07	3.8e-06	5.83333	7	[Ccl4, Ccl5, Cxcl10, Cxcl9, Lgals3, Pla2g7, Xcl1]
GO:0048246	macrophage chemotaxis	GO_BiologicalProcess	2.5e-07	4e-06	12.8205	5	[Ccl5, Cx3cl1, Lgals3, Slamf8, Stap1]
GO:0071675	regulation of mononuclear cell migration	GO_BiologicalProcess	4.2e-07	6.3e-06	11.6279	5	[Ccl5, Cxcl10, Lgals3, Pla2g7, Slamf8]
GO:1901623	regulation of lymphocyte chemotaxis	GO_BiologicalProcess	6.7e-07	9.4e-06	20	4	[Ccl4, Ccl5, Cxcl10, Xcl1]
GO:0010818	T cell chemotaxis	GO_BiologicalProcess	6.7e-07	9.4e-06	20	4	[Ccl5, Cxcl10, Cxcl9, Xcl1]
GO:1990266	neutrophil migration	GO_BiologicalProcess	1.1e-06	1.5e-05	6.25	6	[Ccl4, Ccl5, Cx3cl1, Lgals3, Slamf8, Xcl1]
GO:0034341	response to interferon-gamma	GO_BiologicalProcess	1.8e-06	2.2e-05	5.76923	6	[Ccl4, Ccl5, Cx3cl1, Tgtp1, Ubd, Xcl1]
GO:2000403	positive regulation of lymphocyte migration	GO_BiologicalProcess	3.7e-06	4e-05	13.3333	4	[Ccl4, Ccl5, Cxcl10, Xcl1]
GO:0071347	cellular response to interleukin-1	GO_BiologicalProcess	1.9e-05	0.00019	5.37634	5	[Ccl4, Ccl5, Cx3cl1, Il1rn, Xcl1]
GO:0090279	regulation of calcium ion import	GO_BiologicalProcess	2.9e-05	0.00026	4.9505	5	[Cxcl10, Cxcl9, Lgals3, Ryr2, Xcl1]
GO:0051209	release of sequestered calcium ion into cytosol	GO_BiologicalProcess	3.4e-05	0.00027	4.80769	5	[Cxcl10, Cxcl9, Lck, Ryr2, Xcl1]
GO:1904427	positive regulation of calcium ion transmembrane transport	GO_BiologicalProcess	5.7e-05	0.00039	6.77966	4	[Cxcl10, Cxcl9, Ryr2, Xcl1]
GO:0010758	regulation of macrophage chemotaxis	GO_BiologicalProcess	0.00011	0.0007	11.1111	3	[Ccl5, Slamf8, Stap1]
GO:0071346	cellular response to interferon-gamma	GO_BiologicalProcess	0.00018	0.00093	5	4	[Ccl4, Ccl5, Cx3cl1, Xcl1]
GO:0002456	T cell mediated immunity	GO_BiologicalProcess	0.00032	0.00096	4.34783	4	[Gzmb, Il7r, Rsad2, Xcl1]
GO:0001960	negative regulation of cytokine-mediated signaling pathway	GO_BiologicalProcess	0.0003	0.0012	8.10811	3	[Ccl5, Il1rn, Stap1]
GO:0050672	negative regulation of lymphocyte proliferation	GO_BiologicalProcess	0.0022	0.0022	4.10959	3	[Gpnmb, Il10, Xcl1]
GO:0001910	regulation of leukocyte mediated cytotoxicity	GO_BiologicalProcess	0.0013	0.0027	4.83871	3	[Il7r, Stap1, Xcl1]

## Sheet: Table S6 ClueKEGG_HFDup
GOID	GOTerm	Ontology Source	Term PValue	Term PValue Corrected with Bonferroni step down	% Associated Genes	Nr. Genes	Associated Genes Found
GO:0004650	Natural killer cell mediated cytotoxicity	KEGG	1.5e-06	6.2e-06	5.9322	7	[Gzmb, Klra7, Klra9, Klrc1, Lck, Ncr1, Prf1]
GO:0005332	Graft-versus-host disease	KEGG	1.5e-05	4.7e-05	7.69231	5	[Gzmb, Klra7, Klra9, Klrc1, Prf1]
GO:0004620	Toll-like receptor signaling pathway	KEGG	0.0014	0.0028	4.0404	4	[Ccl4, Ccl5, Cxcl10, Cxcl9]
GO:0005330	Allograft rejection	KEGG	0.0038	0.0038	4.6875	3	[Gzmb, Il10, Prf1]
GO:0004623	Cytosolic DNA-sensing pathway	KEGG	0.0038	0.0038	4.6875	3	[Ccl4, Ccl5, Cxcl10]

## Sheet: Table S7 ClueGO_MF_HFDup
GOID	GOTerm	Ontology Source	Term PValue	Term PValue Corrected with Bonferroni step down	% Associated Genes	Nr. Genes	Associated Genes Found
GO:0008009	chemokine activity	GO_MolecularFunction	8.2e-09	3.2e-08	14.2857	6	[Ccl4, Ccl5, Cx3cl1, Cxcl10, Cxcl9, Xcl1]
GO:0005125	cytokine activity	GO_MolecularFunction	7e-08	2.1e-07	4.22535	9	[Bmp8b, Ccl4, Ccl5, Cx3cl1, Cxcl10, Cxcl9, Il10, Il1rn, Xcl1]
GO:0048020	CCR chemokine receptor binding	GO_MolecularFunction	5.7e-06	1.1e-05	12.1212	4	[Ccl4, Ccl5, Cx3cl1, Xcl1]
GO:0005070	SH3/SH2 adaptor activity	GO_MolecularFunction	0.00015	0.00015	10.3448	3	[Sh2d2a, Skap1, Stap1]

## Sheet: Table S8 Total gene identified 
	Gene_ID	Gene_ID_Name	baseMean	log2FoldChange	lfcSE	stat	pvalue	padj	Gene_Name	Gene_biotype
1	ENSMUSG00000038403	ENSMUSG00000038403_Hfe2	270.533	4.66269	0.591183	7.88704	3.0943e-15	3.06325e-11	Hfe2	protein_coding
2	ENSMUSG00000055489	ENSMUSG00000055489_Ano5	205.062	4.64135	0.610521	7.60227	2.90973e-14	1.72832e-10	Ano5	protein_coding
3	ENSMUSG00000028834	ENSMUSG00000028834_Trim63	283.832	4.50042	0.631589	7.12556	1.03658e-12	2e-09	Trim63	protein_coding
4	ENSMUSG00000030996	ENSMUSG00000030996_Art1	128.834	4.41132	0.610578	7.22483	5.01724e-13	1.35461e-09	Art1	protein_coding
5	ENSMUSG00000032523	ENSMUSG00000032523_Hhatl	65.0846	4.39418	0.614686	7.14866	8.76264e-13	2e-09	Hhatl	protein_coding
6	ENSMUSG00000074001	ENSMUSG00000074001_Klhl40	104.138	4.37305	0.602891	7.25346	4.06244e-13	1.30187e-09	Klhl40	protein_coding
7	ENSMUSG00000035923	ENSMUSG00000035923_Myf6	85.1497	4.36083	0.644842	6.76263	1.35505e-11	1.74972e-08	Myf6	protein_coding
8	ENSMUSG00000042828	ENSMUSG00000042828_Trim72	171.169	4.34295	0.563476	7.70742	1.28384e-14	9.53219e-11	Trim72	protein_coding
9	ENSMUSG00000038201	ENSMUSG00000038201_Kcna7	96.7615	4.32948	0.593713	7.2922	3.04929e-13	1.13201e-09	Kcna7	protein_coding
10	ENSMUSG00000026407	ENSMUSG00000026407_Cacna1s	823.208	4.28551	0.61756	6.93942	3.93716e-12	5.84649e-09	Cacna1s	protein_coding
11	ENSMUSG00000007122	ENSMUSG00000007122_Casq1	690.192	4.19939	0.596806	7.03645	1.97199e-12	3.44506e-09	Casq1	protein_coding
12	ENSMUSG00000030672	ENSMUSG00000030672_Mylpf	3011.89	4.19477	0.623867	6.72381	1.7703e-11	2.02216e-08	Mylpf	protein_coding
13	ENSMUSG00000020216	ENSMUSG00000020216_Jsrp1	133.348	4.18772	0.587594	7.1269	1.02655e-12	2e-09	Jsrp1	protein_coding
14	ENSMUSG00000005628	ENSMUSG00000005628_Tmod4	175.593	4.16199	0.561756	7.40889	1.27359e-13	6.30404e-10	Tmod4	protein_coding
15	ENSMUSG00000028116	ENSMUSG00000028116_Myoz2	108.558	4.15904	0.598489	6.94924	NA	NA	Myoz2	protein_coding
16	ENSMUSG00000041476	ENSMUSG00000041476_Smpx	238.598	4.15583	0.621967	6.68174	2.36114e-11	2.5e-08	Smpx	protein_coding
17	ENSMUSG00000049134	ENSMUSG00000049134_Nrap	1009.3	4.1554	0.565745	7.345	2.05753e-13	8.7295e-10	Nrap	protein_coding
18	ENSMUSG00000072720	ENSMUSG00000072720_Myo18b	394.585	4.11839	0.590408	6.97549	3.04798e-12	4.76431e-09	Myo18b	protein_coding
19	ENSMUSG00000027077	ENSMUSG00000027077_Smtnl1	111.076	4.10557	0.576381	7.12301	1.05594e-12	2e-09	Smtnl1	protein_coding
20	ENSMUSG00000062077	ENSMUSG00000062077_Trim54	94.7132	4.08286	0.604877	6.7499	1.47945e-11	1.75753e-08	Trim54	protein_coding
21	ENSMUSG00000071540	ENSMUSG00000071540_3425401B19Rik	283.406	4.06395	0.601494	6.75643	1.41433e-11	1.75017e-08	3425401B19Rik	protein_coding
22	ENSMUSG00000068697	ENSMUSG00000068697_Myoz1	722.875	4.04539	0.593297	6.81848	9.20064e-12	1.3e-08	Myoz1	protein_coding
23	ENSMUSG00000031097	ENSMUSG00000031097_Tnni2	3079.59	4.04038	0.624262	6.47226	9.65508e-11	7.96517e-08	Tnni2	protein_coding
24	ENSMUSG00000020475	ENSMUSG00000020475_Pgam2	509.496	4.02653	0.576137	6.98885	2.77149e-12	4.57281e-09	Pgam2	protein_coding
25	ENSMUSG00000016349	ENSMUSG00000016349_Eef1a2	546.458	3.99683	0.602058	6.63861	3.16661e-11	3.24294e-08	Eef1a2	protein_coding
26	ENSMUSG00000030592	ENSMUSG00000030592_Ryr1	2763.1	3.99473	0.616973	6.47473	9.49833e-11	7.96517e-08	Ryr1	protein_coding
27	ENSMUSG00000042529	ENSMUSG00000042529_Kcnj12	42.6169	3.99254	0.645476	6.18542	6.1937e-10	3.71928e-07	Kcnj12	protein_coding
28	ENSMUSG00000038670	ENSMUSG00000038670_Mybpc2	1441.55	3.96795	0.623101	6.36807	1.91423e-10	1.42127e-07	Mybpc2	protein_coding
29	ENSMUSG00000028396	ENSMUSG00000028396_2310002L09Rik	76.8548	3.93841	0.630943	6.24211	4.3172e-10	2.72801e-07	2310002L09Rik	protein_coding
30	ENSMUSG00000022215	ENSMUSG00000022215_Fitm1	78.4607	3.92899	0.603152	6.5141	7.31273e-11	6.38767e-08	Fitm1	protein_coding
31	ENSMUSG00000044951	ENSMUSG00000044951_Mylk4	352.422	3.92591	0.609292	6.44339	1.16835e-10	9.1313e-08	Mylk4	protein_coding
32	ENSMUSG00000030785	ENSMUSG00000030785_Cox6a2	289.123	3.88124	0.53585	7.24316	4.38356e-13	1.30187e-09	Cox6a2	protein_coding
33	ENSMUSG00000059741	ENSMUSG00000059741_Myl3	110.061	3.86664	0.613536	6.30222	2.93418e-10	1.9365e-07	Myl3	protein_coding
34	ENSMUSG00000031382	ENSMUSG00000031382_Asb11	94.8194	3.84787	0.608554	6.32297	2.56585e-10	1.77217e-07	Asb11	protein_coding
35	ENSMUSG00000007877	ENSMUSG00000007877_Tcap	1272.41	3.84664	0.650666	5.91185	3.38297e-09	1.47751e-06	Tcap	protein_coding
36	ENSMUSG00000044938	ENSMUSG00000044938_Klhl31	683.773	3.84497	0.648672	5.92745	3.07675e-09	1.36383e-06	Klhl31	protein_coding
37	ENSMUSG00000019787	ENSMUSG00000019787_Trdn	588.417	3.8423	0.632877	6.07117	1.26984e-09	6.08275e-07	Trdn	protein_coding
38	ENSMUSG00000008658	ENSMUSG00000008658_Rbfox1	92.5012	3.82911	0.586912	6.52416	6.83827e-11	6.15424e-08	Rbfox1	protein_coding
39	ENSMUSG00000042045	ENSMUSG00000042045_Sln	46.9097	3.82908	0.653896	5.8558	NA	NA	Sln	protein_coding
40	ENSMUSG00000052374	ENSMUSG00000052374_Actn2	704.52	3.82777	0.579277	6.60783	3.89985e-11	3.73618e-08	Actn2	protein_coding
41	ENSMUSG00000061462	ENSMUSG00000061462_Obscn	1868.31	3.82071	0.614947	6.21306	5.1961e-10	3.21498e-07	Obscn	protein_coding
42	ENSMUSG00000001027	ENSMUSG00000001027_Scn4a	331.085	3.8141	0.620604	6.14578	7.95697e-10	4.45876e-07	Scn4a	protein_coding
43	ENSMUSG00000035296	ENSMUSG00000035296_Sgcg	104.997	3.80373	0.600615	6.33305	2.40356e-10	1.74106e-07	Sgcg	protein_coding
44	ENSMUSG00000028841	ENSMUSG00000028841_Cnksr1	55.7632	3.79552	0.619959	6.12221	9.22875e-10	4.88189e-07	Cnksr1	protein_coding
45	ENSMUSG00000026950	ENSMUSG00000026950_Neb	7924.94	3.77612	0.626429	6.02801	1.65992e-09	7.82506e-07	Neb	protein_coding
46	ENSMUSG00000060600	ENSMUSG00000060600_Eno3	2255.46	3.77232	0.569718	6.62137	3.55873e-11	3.52303e-08	Eno3	protein_coding
47	ENSMUSG00000029683	ENSMUSG00000029683_Lmod2	189.738	3.77012	0.647872	5.81924	NA	NA	Lmod2	protein_coding
48	ENSMUSG00000021798	ENSMUSG00000021798_Ldb3	910.68	3.76958	0.526729	7.15657	8.2721e-13	2e-09	Ldb3	protein_coding
49	ENSMUSG00000034768	ENSMUSG00000034768_Asb16	45.8754	3.76794	0.614279	6.13392	8.57384e-10	4.63e-07	Asb16	protein_coding
50	ENSMUSG00000006457	ENSMUSG00000006457_Actn3	2420.6	3.74619	0.642422	5.83135	NA	NA	Actn3	protein_coding
51	ENSMUSG00000024411	ENSMUSG00000024411_Aqp4	87.1407	3.74551	0.642412	5.83039	5.52995e-09	2.18979e-06	Aqp4	protein_coding
52	ENSMUSG00000032503	ENSMUSG00000032503_Arpp21	28.3519	3.74071	0.64501	5.79946	6.65287e-09	2.56163e-06	Arpp21	protein_coding
53	ENSMUSG00000021622	ENSMUSG00000021622_Ckmt2	436.381	3.73949	0.648406	5.76721	8.05954e-09	2.992e-06	Ckmt2	protein_coding
54	ENSMUSG00000031461	ENSMUSG00000031461_Myom2	889.792	3.73818	0.593687	6.29656	3.04324e-10	1.96481e-07	Myom2	protein_coding
55	ENSMUSG00000029862	ENSMUSG00000029862_Clcn1	80.8148	3.71652	0.601682	6.17688	6.53798e-10	3.80729e-07	Clcn1	protein_coding
56	ENSMUSG00000040694	ENSMUSG00000040694_Apobec2	817.746	3.71144	0.647333	5.73344	9.84131e-09	3.60836e-06	Apobec2	protein_coding
57	ENSMUSG00000032648	ENSMUSG00000032648_Pygm	2125.76	3.68679	0.628588	5.8652	4.48599e-09	1.83166e-06	Pygm	protein_coding
58	ENSMUSG00000038132	ENSMUSG00000038132_Rbm24	107.579	3.67641	0.630247	5.83329	5.4345e-09	2.18107e-06	Rbm24	protein_coding
59	ENSMUSG00000031636	ENSMUSG00000031636_Pdlim3	230.945	3.65834	0.591611	6.1837	6.26163e-10	3.71928e-07	Pdlim3	protein_coding
60	ENSMUSG00000079278	ENSMUSG00000079278_Tmem233	53.2424	3.65228	0.629966	5.79758	6.72773e-09	2.56163e-06	Tmem233	protein_coding
61	ENSMUSG00000039376	ENSMUSG00000039376_Synpo2l	82.9074	3.65073	0.56766	6.4312	1.26603e-10	9.64098e-08	Synpo2l	protein_coding
62	ENSMUSG00000078815	ENSMUSG00000078815_Cacng6	56.7211	3.63346	0.63855	5.69018	1.26908e-08	4.43416e-06	Cacng6	protein_coding
63	ENSMUSG00000002500	ENSMUSG00000002500_Rpl3l	153.966	3.62227	0.601795	6.0191	1.75389e-09	8.13888e-07	Rpl3l	protein_coding
64	ENSMUSG00000038763	ENSMUSG00000038763_Alpk3	334.309	3.60665	0.621941	5.79902	6.67021e-09	2.56163e-06	Alpk3	protein_coding
65	ENSMUSG00000033044	ENSMUSG00000033044_Dhrs7c	66.1655	3.60547	0.63177	5.70694	1.15027e-08	4.1159e-06	Dhrs7c	protein_coding
66	ENSMUSG00000034648	ENSMUSG00000034648_Lrrn1	35.076	3.55262	0.615804	5.76907	8e-09	2.992e-06	Lrrn1	protein_coding
67	ENSMUSG00000057719	ENSMUSG00000057719_Sh3rf2	14.6293	3.55111	0.633115	5.60895	2.03553e-08	6.4312e-06	Sh3rf2	protein_coding
68	ENSMUSG00000021768	ENSMUSG00000021768_Dusp13	57.7272	3.54992	0.580615	6.11408	1e-09	4.97294e-07	Dusp13	protein_coding
69	ENSMUSG00000020722	ENSMUSG00000020722_Cacng1	73.4242	3.53424	0.598339	5.90676	3.48912e-09	1.50179e-06	Cacng1	protein_coding
70	ENSMUSG00000027470	ENSMUSG00000027470_Mylk2	381.634	3.47722	0.64746	5.37055	7.84985e-08	2.06312e-05	Mylk2	protein_coding
71	ENSMUSG00000055027	ENSMUSG00000055027_Smyd1	262.127	3.46219	0.565736	6.11979	9.3696e-10	4.88189e-07	Smyd1	protein_coding
72	ENSMUSG00000045761	ENSMUSG00000045761_Fam179a	20.1078	3.45381	0.633216	5.4544	4.91393e-08	1.44494e-05	Fam179a	protein_coding
73	ENSMUSG00000017300	ENSMUSG00000017300_Tnnc2	3068.66	3.44982	0.660904	5.21985	1.79069e-07	4.05968e-05	Tnnc2	protein_coding
74	ENSMUSG00000038239	ENSMUSG00000038239_Hrc	310.798	3.43915	0.642344	5.35406	8.6e-08	2.18301e-05	Hrc	protein_coding
75	ENSMUSG00000030730	ENSMUSG00000030730_Atp2a1	8522.36	3.43478	0.657539	5.22368	1.754e-07	4.00709e-05	Atp2a1	protein_coding
76	ENSMUSG00000031972	ENSMUSG00000031972_Acta1	12626.9	3.41233	0.65613	5.20069	1.98554e-07	4.46731e-05	Acta1	protein_coding
77	ENSMUSG00000031519	ENSMUSG00000031519_Asb5	139.276	3.405	0.634443	5.36691	8.00953e-08	2.06848e-05	Asb5	protein_coding
78	ENSMUSG00000022357	ENSMUSG00000022357_Klhl38	37.1834	3.40468	0.634237	5.36815	7.95486e-08	2.06848e-05	Klhl38	protein_coding
79	ENSMUSG00000075307	ENSMUSG00000075307_Klhl41	672.839	3.39842	0.527081	6.44762	1.1362e-10	9.12e-08	Klhl41	protein_coding
80	ENSMUSG00000073375	ENSMUSG00000073375_Lrrc30	63.1244	3.37581	0.651081	5.18493	2.16101e-07	4.7191e-05	Lrrc30	protein_coding
81	ENSMUSG00000035606	ENSMUSG00000035606_Ky	75.8017	3.36702	0.650503	5.17602	2.26671e-07	4.8782e-05	Ky	protein_coding
82	ENSMUSG00000047419	ENSMUSG00000047419_Cmya5	2514.16	3.36623	0.5966	5.64236	1.67739e-08	5.47606e-06	Cmya5	protein_coding
83	ENSMUSG00000085348	ENSMUSG00000085348_Gm12300	78.4884	3.36494	0.633761	5.30948	1.09936e-07	2.70885e-05	Gm12300	antisense
84	ENSMUSG00000025425	ENSMUSG00000025425_St8sia5	19.3673	3.3546	0.640405	5.23825	1.62108e-07	3.79091e-05	St8sia5	protein_coding
85	ENSMUSG00000062694	ENSMUSG00000062694_Cav3	35.9837	3.3273	0.611372	5.44234	5.25853e-08	1.50166e-05	Cav3	protein_coding
86	ENSMUSG00000056328	ENSMUSG00000056328_Myh1	6133.83	3.30843	0.656879	5.03659	4.73906e-07	8.94066e-05	Myh1	protein_coding
87	ENSMUSG00000042895	ENSMUSG00000042895_Abra	81.224	3.30578	0.543593	6.08134	1.19182e-09	5.80258e-07	Abra	protein_coding
88	ENSMUSG00000023153	ENSMUSG00000023153_Tmem52	39.0671	3.30104	0.635719	5.19262	2.07358e-07	4.56172e-05	Tmem52	protein_coding
89	ENSMUSG00000001508	ENSMUSG00000001508_Sgca	69.2101	3.28536	0.645395	5.09047	3.57178e-07	7.26563e-05	Sgca	protein_coding
90	ENSMUSG00000060913	ENSMUSG00000060913_Trim55	36.4602	3.27516	0.642638	5.09643	3.46126e-07	7.08938e-05	Trim55	protein_coding
91	ENSMUSG00000020061	ENSMUSG00000020061_Mybpc1	1458.87	3.26929	0.656473	4.98008	6.35565e-07	0.000113028	Mybpc1	protein_coding
92	ENSMUSG00000056133	ENSMUSG00000056133_Gm9992	31.5965	3.26581	0.531324	6.14654	7.91891e-10	4.45876e-07	Gm9992	protein_coding
93	ENSMUSG00000047746	ENSMUSG00000047746_Fbxo40	278.055	3.26533	0.556786	5.8646	4.50222e-09	1.83166e-06	Fbxo40	protein_coding
94	ENSMUSG00000019933	ENSMUSG00000019933_Mrln	18.0158	3.26248	0.655463	4.97736	6.4456e-07	0.000113271	Mrln	processed_transcript
95	ENSMUSG00000024049	ENSMUSG00000024049_Myom1	1124.92	3.26063	0.577889	5.6423	1.67791e-08	5.47606e-06	Myom1	protein_coding
96	ENSMUSG00000042717	ENSMUSG00000042717_Ppp1r3a	545.885	3.25551	0.654027	4.97763	6.43683e-07	0.000113271	Ppp1r3a	protein_coding
97	ENSMUSG00000032495	ENSMUSG00000032495_Lrrc2	73.6418	3.25503	0.588835	5.52792	3.24051e-08	9.72119e-06	Lrrc2	protein_coding
98	ENSMUSG00000031791	ENSMUSG00000031791_Tmem38a	628.504	3.24759	0.544452	5.96488	2.44821e-09	1.10166e-06	Tmem38a	protein_coding
99	ENSMUSG00000061723	ENSMUSG00000061723_Tnnt3	5450.02	3.23141	0.664127	4.86565	1.14079e-06	0.000186406	Tnnt3	protein_coding
100	ENSMUSG00000032355	ENSMUSG00000032355_Mlip	81.3167	3.22623	0.593614	5.4349	5.48273e-08	1.55078e-05	Mlip	protein_coding
101	ENSMUSG00000094257	ENSMUSG00000094257_Ap3s1-ps2	26.8444	3.22523	0.669932	4.81427	1.47738e-06	0.000235897	Ap3s1-ps2	processed_pseudogene
102	ENSMUSG00000029685	ENSMUSG00000029685_Asb15	34.5404	3.21397	0.657982	4.88458	1.03649e-06	0.00017197	Asb15	protein_coding
103	ENSMUSG00000003477	ENSMUSG00000003477_Inmt	214.518	3.20062	0.660932	4.84259	1.28157e-06	0.000205737	Inmt	protein_coding
104	ENSMUSG00000058975	ENSMUSG00000058975_Kcnc1	40.5476	3.18928	0.61562	5.1806	2.21178e-07	4.79472e-05	Kcnc1	protein_coding
105	ENSMUSG00000051747	ENSMUSG00000051747_Ttn	46158.4	3.18822	0.655285	4.86539	1.14232e-06	0.000186406	Ttn	protein_coding
106	ENSMUSG00000059824	ENSMUSG00000059824_Dbp	692.681	3.18507	0.503495	6.32593	2.51709e-10	1.77217e-07	Dbp	protein_coding
107	ENSMUSG00000031312	ENSMUSG00000031312_Itgb1bp2	127.939	3.18143	0.614895	5.17395	2.29194e-07	4.89701e-05	Itgb1bp2	protein_coding
108	ENSMUSG00000044086	ENSMUSG00000044086_Lmod3	128.541	3.15449	0.638572	4.93992	7.8156e-07	0.000132637	Lmod3	protein_coding
109	ENSMUSG00000056900	ENSMUSG00000056900_Usp13	421.6	3.14984	0.499273	6.30884	2.81126e-10	1.89754e-07	Usp13	protein_coding
110	ENSMUSG00000044461	ENSMUSG00000044461_Shisa2	67.4085	3.14599	0.56125	5.60533	2.0786e-08	6.49815e-06	Shisa2	protein_coding
111	ENSMUSG00000087090	ENSMUSG00000087090_Nctc1	88.7609	3.13898	0.636405	4.93236	8.1244e-07	0.000137095	Nctc1	processed_transcript
112	ENSMUSG00000026564	ENSMUSG00000026564_Dusp27	66.4195	3.13776	0.615632	5.09681	3.45421e-07	7.08938e-05	Dusp27	protein_coding
113	ENSMUSG00000038086	ENSMUSG00000038086_Hspb2	35.9337	3.13622	0.563658	5.56405	2.6358e-08	7.98783e-06	Hspb2	protein_coding
114	ENSMUSG00000081194	ENSMUSG00000081194_Gm8424	15.322	3.13237	0.658934	4.75369	1.99735e-06	0.000304201	Gm8424	processed_pseudogene
115	ENSMUSG00000040287	ENSMUSG00000040287_Stac3	97.4354	3.11375	0.545894	5.70394	1.17066e-08	4.139e-06	Stac3	protein_coding
116	ENSMUSG00000105245	ENSMUSG00000105245_Gm43076	24.8232	3.10335	0.612831	5.06395	4.10647e-07	8.07669e-05	Gm43076	antisense
117	ENSMUSG00000090066	ENSMUSG00000090066_1110002E22Rik	173.75	3.09549	0.580525	5.33223	9.7e-08	2.44176e-05	1110002E22Rik	protein_coding
118	ENSMUSG00000025141	ENSMUSG00000025141_Myadml2	23.4564	3.08842	0.608133	5.07854	3.80354e-07	7.65641e-05	Myadml2	protein_coding
119	ENSMUSG00000070385	ENSMUSG00000070385_Ampd1	271.198	3.08471	0.661224	4.66516	3.08379e-06	0.000442442	Ampd1	protein_coding
120	ENSMUSG00000026100	ENSMUSG00000026100_Mstn	26.6738	3.06632	0.646248	4.7448	2.08714e-06	0.00031465	Mstn	protein_coding
121	ENSMUSG00000029158	ENSMUSG00000029158_Yipf7	41.8805	3.06504	0.631597	4.85285	1.217e-06	0.00019751	Yipf7	protein_coding
122	ENSMUSG00000003476	ENSMUSG00000003476_Crhr2	26.4229	3.06422	0.625894	4.89575	9.79297e-07	0.000163394	Crhr2	protein_coding
123	ENSMUSG00000005716	ENSMUSG00000005716_Pvalb	1906.64	3.04814	0.668211	4.56165	5.07542e-06	0.000672923	Pvalb	protein_coding
124	ENSMUSG00000028348	ENSMUSG00000028348_Murc	93.8781	3.03203	0.569575	5.32333	1.01883e-07	2.54272e-05	Murc	protein_coding
125	ENSMUSG00000048416	ENSMUSG00000048416_Mlf1	172.068	3.02229	0.536409	5.63429	1.75777e-08	5.67435e-06	Mlf1	protein_coding
126	ENSMUSG00000079428	ENSMUSG00000079428_Tceal7	14.6222	3.02131	0.66313	4.55614	5.21019e-06	0.000681663	Tceal7	protein_coding
127	ENSMUSG00000006221	ENSMUSG00000006221_Hspb7	226.635	3.01385	0.503508	5.9857	2.15468e-09	9.84488e-07	Hspb7	protein_coding
128	ENSMUSG00000066279	ENSMUSG00000066279_Chrna10	11.5598	3.00876	0.658363	4.57006	4.87586e-06	0.000652289	Chrna10	protein_coding
129	ENSMUSG00000020067	ENSMUSG00000020067_Mypn	225.704	3.00684	0.662559	4.53823	5.67286e-06	0.0007262	Mypn	protein_coding
130	ENSMUSG00000026971	ENSMUSG00000026971_Itgb6	71.0434	2.98814	0.583203	5.12368	2.99635e-07	6.22298e-05	Itgb6	protein_coding
131	ENSMUSG00000021373	ENSMUSG00000021373_Cap2	167.993	2.97043	0.52246	5.68546	1.3e-08	4.50517e-06	Cap2	protein_coding
132	ENSMUSG00000040666	ENSMUSG00000040666_Sh3bgr	118.116	2.95637	0.589785	5.01263	5.36912e-07	9.76123e-05	Sh3bgr	protein_coding
133	ENSMUSG00000091898	ENSMUSG00000091898_Tnnc1	156.466	2.95209	0.657055	4.49291	7.02576e-06	0.000876714	Tnnc1	protein_coding
134	ENSMUSG00000030399	ENSMUSG00000030399_Ckm	6676	2.93257	0.671552	4.36686	1.26047e-05	0.00136127	Ckm	protein_coding
135	ENSMUSG00000027022	ENSMUSG00000027022_Xirp2	1836.65	2.92853	0.666234	4.39565	1.10443e-05	0.00124244	Xirp2	protein_coding
136	ENSMUSG00000087408	ENSMUSG00000087408_Cers1	18.1441	2.90974	0.57752	5.03834	4.69586e-07	8.9399e-05	Cers1	protein_coding
137	ENSMUSG00000024471	ENSMUSG00000024471_Myot	657.309	2.90539	0.669157	4.34186	1.41284e-05	0.0014519	Myot	protein_coding
138	ENSMUSG00000022525	ENSMUSG00000022525_Hrasls	24.0911	2.89223	0.652599	4.43187	9.34184e-06	0.00108944	Hrasls	protein_coding
139	ENSMUSG00000006435	ENSMUSG00000006435_Neurl1a	120.201	2.88369	0.527918	5.46238	4.7e-08	1.39522e-05	Neurl1a	protein_coding
140	ENSMUSG00000085779	ENSMUSG00000085779_Atcayos	39.781	2.881	0.601185	4.7922	1.64963e-06	0.000257854	Atcayos	antisense
141	ENSMUSG00000079012	ENSMUSG00000079012_Serpina3m	81.2772	2.87272	0.56846	5.05352	4.3374e-07	8.3647e-05	Serpina3m	protein_coding
142	ENSMUSG00000026308	ENSMUSG00000026308_Klhl30	48.661	2.85667	0.605797	4.71555	2.41053e-06	0.000356171	Klhl30	protein_coding
143	ENSMUSG00000025216	ENSMUSG00000025216_Lbx1	21.463	2.85638	0.651062	4.38727	1.14782e-05	0.00127675	Lbx1	protein_coding
144	ENSMUSG00000024617	ENSMUSG00000024617_Camk2a	103.517	2.84633	0.562301	5.06193	4.15e-07	8.10934e-05	Camk2a	protein_coding
145	ENSMUSG00000031962	ENSMUSG00000031962_Cdh15	24.86	2.84531	0.633856	4.48889	7.15966e-06	0.000885979	Cdh15	protein_coding
146	ENSMUSG00000057280	ENSMUSG00000057280_Musk	47.187	2.84379	0.579099	4.91072	9.07415e-07	0.000152256	Musk	protein_coding
147	ENSMUSG00000038204	ENSMUSG00000038204_Asb10	19.7773	2.84101	0.634429	4.47806	7.5325e-06	0.000920608	Asb10	protein_coding
148	ENSMUSG00000028464	ENSMUSG00000028464_Tpm2	4018.25	2.83942	0.462286	6.14214	8.1419e-10	4.47789e-07	Tpm2	protein_coding
149	ENSMUSG00000079055	ENSMUSG00000079055_Slc8a3	62.3332	2.83821	0.605736	4.68556	2.792e-06	0.000406471	Slc8a3	protein_coding
150	ENSMUSG00000085272	ENSMUSG00000085272_Sbk3	18.8951	2.82571	0.647844	4.36171	NA	NA	Sbk3	protein_coding
151	ENSMUSG00000021200	ENSMUSG00000021200_Asb2	127.567	2.82453	0.59289	4.764	1.898e-06	0.000290553	Asb2	protein_coding
152	ENSMUSG00000026418	ENSMUSG00000026418_Tnni1	187.026	2.82101	0.673631	4.18776	2.81722e-05	0.00256652	Tnni1	protein_coding
153	ENSMUSG00000103368	ENSMUSG00000103368_Gm36927	22.9902	2.8152	0.636483	4.42307	9.731e-06	0.00111155	Gm36927	TEC
154	ENSMUSG00000024210	ENSMUSG00000024210_Ip6k3	51.278	2.80189	0.556697	5.03306	4.8272e-07	9.01653e-05	Ip6k3	protein_coding
155	ENSMUSG00000026208	ENSMUSG00000026208_Des	3179.23	2.80129	0.500604	5.59581	2.2e-08	6.79355e-06	Des	protein_coding
156	ENSMUSG00000025479	ENSMUSG00000025479_Cyp2e1	17633.6	2.80111	0.666315	4.20389	2.62368e-05	0.00242743	Cyp2e1	protein_coding
157	ENSMUSG00000028584	ENSMUSG00000028584_Lrrc38	20.6721	2.79888	0.666523	4.19923	2.67818e-05	0.00247017	Lrrc38	protein_coding
158	ENSMUSG00000025172	ENSMUSG00000025172_Ankrd2	107.149	2.79862	0.639369	4.37716	1.20236e-05	0.00130802	Ankrd2	protein_coding
159	ENSMUSG00000079110	ENSMUSG00000079110_Capn3	100.037	2.79124	0.630158	4.42942	9.44861e-06	0.00109615	Capn3	protein_coding
160	ENSMUSG00000049551	ENSMUSG00000049551_Fzd9	24.8919	2.79123	0.625864	4.4598	8.20345e-06	0.000986374	Fzd9	protein_coding
161	ENSMUSG00000049641	ENSMUSG00000049641_Vgll2	16.9791	2.79072	0.65693	4.24812	NA	NA	Vgll2	protein_coding
162	ENSMUSG00000063821	ENSMUSG00000063821_Dupd1	20.971	2.78994	0.674095	4.13879	NA	NA	Dupd1	protein_coding
163	ENSMUSG00000001604	ENSMUSG00000001604_Tcea3	143.464	2.78902	0.473117	5.895	3.74682e-09	1.58967e-06	Tcea3	protein_coding
164	ENSMUSG00000027895	ENSMUSG00000027895_Kcnc4	26.7952	2.78886	0.586853	4.75223	2.01187e-06	0.00030485	Kcnc4	protein_coding
165	ENSMUSG00000020173	ENSMUSG00000020173_Cobl	43.8526	2.78435	0.571096	4.87545	1.08559e-06	0.000179116	Cobl	protein_coding
166	ENSMUSG00000061816	ENSMUSG00000061816_Myl1	3182.97	2.78373	0.60683	4.58734	4.48936e-06	0.000608532	Myl1	protein_coding
167	ENSMUSG00000091712	ENSMUSG00000091712_Sec14l5	10.2977	2.78136	0.663247	4.19355	2.74621e-05	0.00251727	Sec14l5	protein_coding
168	ENSMUSG00000064179	ENSMUSG00000064179_Tnnt1	288.02	2.78044	0.658614	4.22166	2.42514e-05	0.00227206	Tnnt1	protein_coding
169	ENSMUSG00000017817	ENSMUSG00000017817_Jph2	337.103	2.77076	0.538005	5.15006	2.60404e-07	5.4463e-05	Jph2	protein_coding
170	ENSMUSG00000010064	ENSMUSG00000010064_Slc38a3	55.116	2.74846	0.611965	4.4912	7.08217e-06	0.000880056	Slc38a3	protein_coding
171	ENSMUSG00000079105	ENSMUSG00000079105_C7	505.448	2.74705	0.649226	4.23127	2.32379e-05	0.00219791	C7	protein_coding
172	ENSMUSG00000028023	ENSMUSG00000028023_Pitx2	22.4631	2.73402	0.631428	4.3299	1.49174e-05	0.00151206	Pitx2	protein_coding
173	ENSMUSG00000023078	ENSMUSG00000023078_Cxcl13	362.976	2.73344	0.641152	4.26332	2.01408e-05	0.00194841	Cxcl13	protein_coding
174	ENSMUSG00000079243	ENSMUSG00000079243_Xirp1	137.236	2.73017	0.640747	4.26092	2.0359e-05	0.00196312	Xirp1	protein_coding
175	ENSMUSG00000047485	ENSMUSG00000047485_Klhl34	13.5339	2.70734	0.635793	4.2582	2.06077e-05	0.00198067	Klhl34	protein_coding
176	ENSMUSG00000060548	ENSMUSG00000060548_Tnfrsf19	30.9938	2.70634	0.6554	4.12929	3.63892e-05	0.00322604	Tnfrsf19	protein_coding
177	ENSMUSG00000057003	ENSMUSG00000057003_Myh4	19160	2.69975	0.673376	4.00927	6.09072e-05	0.00502468	Myh4	protein_coding
178	ENSMUSG00000052974	ENSMUSG00000052974_Cyp2f2	246.775	2.68755	0.658117	4.08369	NA	NA	Cyp2f2	protein_coding
179	ENSMUSG00000101316	ENSMUSG00000101316_Gm12663	12.8544	2.64907	0.671314	3.9461	NA	NA	Gm12663	processed_pseudogene
180	ENSMUSG00000009471	ENSMUSG00000009471_Myod1	18.5875	2.63806	0.674399	3.91172	NA	NA	Myod1	protein_coding
181	ENSMUSG00000025347	ENSMUSG00000025347_Mettl7b	33.9091	2.63794	0.632403	4.17129	3.02876e-05	0.00274241	Mettl7b	protein_coding
182	ENSMUSG00000025754	ENSMUSG00000025754_Agbl1	45.0665	2.63691	0.660404	3.99287	6.52792e-05	0.00530065	Agbl1	protein_coding
183	ENSMUSG00000030401	ENSMUSG00000030401_Rtn2	349.035	2.63471	0.52483	5.02011	5.16409e-07	9.52631e-05	Rtn2	protein_coding
184	ENSMUSG00000067653	ENSMUSG00000067653_Ankrd23	576.457	2.63067	0.498403	5.2782	1.30457e-07	3.12455e-05	Ankrd23	protein_coding
185	ENSMUSG00000051980	ENSMUSG00000051980_Casr	32.5473	2.61269	0.671558	3.89049	0.000100043	0.00769736	Casr	protein_coding
186	ENSMUSG00000031980	ENSMUSG00000031980_Agt	410.393	2.5986	0.579788	4.48199	7.3951e-06	0.000911315	Agt	protein_coding
187	ENSMUSG00000022510	ENSMUSG00000022510_Trp63	111.231	2.59505	0.632665	4.10177	4.09995e-05	0.0035294	Trp63	protein_coding
188	ENSMUSG00000023336	ENSMUSG00000023336_Wfdc1	32.1789	2.59281	0.634517	4.08627	4.38362e-05	0.00375559	Wfdc1	protein_coding
189	ENSMUSG00000022181	ENSMUSG00000022181_C6	129.765	2.58986	0.606335	4.27133	1.94308e-05	0.00189205	C6	protein_coding
190	ENSMUSG00000066705	ENSMUSG00000066705_Fxyd6	101.752	2.58982	0.490388	5.28116	1.28367e-07	3.09949e-05	Fxyd6	protein_coding
191	ENSMUSG00000069372	ENSMUSG00000069372_Ctxn3	15.6793	2.58608	0.67052	3.85683	0.000114869	0.00872504	Ctxn3	protein_coding
192	ENSMUSG00000023232	ENSMUSG00000023232_Serinc2	31.6309	2.58552	0.522977	4.94386	7.65925e-07	0.000131855	Serinc2	protein_coding
193	ENSMUSG00000039457	ENSMUSG00000039457_Ppl	277.628	2.58306	0.547261	4.71998	2.35871e-06	0.000350256	Ppl	protein_coding
194	ENSMUSG00000026220	ENSMUSG00000026220_Slc16a14	20.5431	2.58067	0.641356	4.02378	5.7271e-05	0.0047644	Slc16a14	protein_coding
195	ENSMUSG00000021061	ENSMUSG00000021061_Sptb	373.761	2.57643	0.520804	4.94702	7.53596e-07	0.000130883	Sptb	protein_coding
196	ENSMUSG00000058883	ENSMUSG00000058883_Zfp708	7.53049	2.57192	0.650036	3.95658	7.60301e-05	0.00600537	Zfp708	protein_coding
197	ENSMUSG00000034127	ENSMUSG00000034127_Tspan8	34.7817	2.57076	0.649914	3.95554	7.6363e-05	0.00601566	Tspan8	protein_coding
198	ENSMUSG00000022887	ENSMUSG00000022887_Masp1	40.6801	2.56697	0.562905	4.56021	5.11026e-06	0.000674532	Masp1	protein_coding
199	ENSMUSG00000068614	ENSMUSG00000068614_Actc1	100.685	2.55876	0.674139	3.79559	NA	NA	Actc1	protein_coding
200	ENSMUSG00000028328	ENSMUSG00000028328_Tmod1	231.249	2.55278	0.556221	4.58951	4.44295e-06	0.00060528	Tmod1	protein_coding
201	ENSMUSG00000042451	ENSMUSG00000042451_Mybph	61.2549	2.54144	0.602954	4.21498	2.49802e-05	0.00231839	Mybph	protein_coding
202	ENSMUSG00000027887	ENSMUSG00000027887_Sypl2	177.319	2.53991	0.582354	4.36144	1.29207e-05	0.0013801	Sypl2	protein_coding
203	ENSMUSG00000020333	ENSMUSG00000020333_Acsl6	13.2261	2.53842	0.60797	4.17524	2.97668e-05	0.0027035	Acsl6	protein_coding
204	ENSMUSG00000021702	ENSMUSG00000021702_Thbs4	380.314	2.52803	0.603048	4.19209	2.76395e-05	0.00252574	Thbs4	protein_coding
205	ENSMUSG00000032191	ENSMUSG00000032191_Bcl2l10	21.2282	2.52748	0.629043	4.01798	5.86994e-05	0.00485603	Bcl2l10	protein_coding
206	ENSMUSG00000042874	ENSMUSG00000042874_D930007J09Rik	8.16231	2.52318	0.674309	3.74187	0.000182659	0.012855	D930007J09Rik	protein_coding
207	ENSMUSG00000061603	ENSMUSG00000061603_Akap6	131.749	2.52123	0.575934	4.37763	1.19975e-05	0.00130802	Akap6	protein_coding
208	ENSMUSG00000033196	ENSMUSG00000033196_Myh2	2333.31	2.50708	0.669989	3.74198	0.000182576	0.012855	Myh2	protein_coding
209	ENSMUSG00000025934	ENSMUSG00000025934_Gsta3	792.986	2.4949	0.667865	3.73563	0.000187247	0.0131157	Gsta3	protein_coding
210	ENSMUSG00000070424	ENSMUSG00000070424_Art5	20.3706	2.4922	0.622902	4.00096	6.30861e-05	0.00517567	Art5	protein_coding
211	ENSMUSG00000025909	ENSMUSG00000025909_Sntg1	15.527	2.49193	0.665665	3.74352	0.000181461	0.012855	Sntg1	protein_coding
212	ENSMUSG00000021898	ENSMUSG00000021898_Asb14	45.8054	2.49096	0.607254	4.102	4.0959e-05	0.0035294	Asb14	protein_coding
213	ENSMUSG00000050211	ENSMUSG00000050211_Pla2g4e	16.1252	2.47628	0.645192	3.83805	0.000124015	0.00930081	Pla2g4e	protein_coding
214	ENSMUSG00000025938	ENSMUSG00000025938_Slco5a1	96.8905	2.47623	0.55731	4.44318	8.86378e-06	0.00104462	Slco5a1	protein_coding
215	ENSMUSG00000042686	ENSMUSG00000042686_Jph1	232.686	2.45721	0.567054	4.3333	1.46892e-05	0.00149916	Jph1	protein_coding
216	ENSMUSG00000025129	ENSMUSG00000025129_Ppp1r27	39.5897	2.42571	0.613532	3.95369	NA	NA	Ppp1r27	protein_coding
217	ENSMUSG00000027075	ENSMUSG00000027075_Slc43a1	505.302	2.42478	0.489713	4.95144	7.36676e-07	0.000128697	Slc43a1	protein_coding
218	ENSMUSG00000085888	ENSMUSG00000085888_Gm12224	8.22844	2.42156	0.674334	3.59103	0.000329369	0.0205072	Gm12224	antisense
219	ENSMUSG00000032081	ENSMUSG00000032081_Apoc3	38.4149	2.41913	0.666283	3.63078	0.000282565	0.0182432	Apoc3	protein_coding
220	ENSMUSG00000028836	ENSMUSG00000028836_Slc30a2	8.28688	2.40799	0.67222	3.58214	0.000340794	0.0209515	Slc30a2	protein_coding
221	ENSMUSG00000037989	ENSMUSG00000037989_Wnk2	57.7621	2.40295	0.601799	3.99295	6.52576e-05	0.00530065	Wnk2	protein_coding
222	ENSMUSG00000091089	ENSMUSG00000091089_A930018M24Rik	22.2395	2.39955	0.605889	3.96038	7.4832e-05	0.00595827	A930018M24Rik	protein_coding
223	ENSMUSG00000027401	ENSMUSG00000027401_Tgm3	14.8915	2.39399	0.656339	3.64748	0.000264821	0.0175165	Tgm3	protein_coding
224	ENSMUSG00000086741	ENSMUSG00000086741_Gm15816	5.67437	2.38738	0.665586	3.58688	0.000334655	0.020663	Gm15816	antisense
225	ENSMUSG00000024302	ENSMUSG00000024302_Dtna	119.234	2.3828	0.496203	4.80207	1.57035e-06	0.000248074	Dtna	protein_coding
226	ENSMUSG00000027313	ENSMUSG00000027313_Chac1	83.9338	2.37844	0.531273	4.47687	7.57443e-06	0.000921939	Chac1	protein_coding
227	ENSMUSG00000029368	ENSMUSG00000029368_Alb	58.5472	2.37477	0.657208	3.61342	0.000302182	0.0191763	Alb	protein_coding
228	ENSMUSG00000071567	ENSMUSG00000071567_A830039N20Rik	6.37552	2.37007	0.67436	3.51455	0.000440504	0.0258038	A830039N20Rik	lincRNA
229	ENSMUSG00000084929	ENSMUSG00000084929_Foxo6os	5.52773	2.36659	0.674399	3.50918	0.000449489	0.0261752	Foxo6os	antisense
230	ENSMUSG00000024109	ENSMUSG00000024109_Nrxn1	10.9385	2.36271	0.611489	3.86387	0.000111605	0.00852069	Nrxn1	protein_coding
231	ENSMUSG00000087410	ENSMUSG00000087410_2310065F04Rik	33.0004	2.35822	0.666335	3.53909	0.000401512	0.023849	2310065F04Rik	lincRNA
232	ENSMUSG00000064294	ENSMUSG00000064294_Aox3	33.7715	2.35012	0.570255	4.12117	3.76958e-05	0.00332204	Aox3	protein_coding
233	ENSMUSG00000004939	ENSMUSG00000004939_Nmrk2	56.3392	2.34773	0.492319	4.76871	1.85405e-06	0.000286543	Nmrk2	protein_coding
234	ENSMUSG00000021095	ENSMUSG00000021095_Gsc	14.1725	2.34446	0.541246	4.3316	1.48028e-05	0.00150558	Gsc	protein_coding
235	ENSMUSG00000025813	ENSMUSG00000025813_Homer2	63.4206	2.34395	0.507642	4.61733	3.887e-06	0.000534447	Homer2	protein_coding
236	ENSMUSG00000034645	ENSMUSG00000034645_Zyg11a	118.468	2.33928	0.537393	4.353	1.34285e-05	0.00139392	Zyg11a	protein_coding
237	ENSMUSG00000048939	ENSMUSG00000048939_Atp13a5	5.86312	2.33625	0.674332	3.46454	0.000531139	0.0298191	Atp13a5	protein_coding
238	ENSMUSG00000029334	ENSMUSG00000029334_Prkg2	189.762	2.33435	0.462239	5.05009	4.41593e-07	8.46121e-05	Prkg2	protein_coding
239	ENSMUSG00000089783	ENSMUSG00000089783_Gm454	143.729	2.3293	0.655355	3.55425	0.000379061	0.0227889	Gm454	lincRNA
240	ENSMUSG00000049173	ENSMUSG00000049173_Myoz3	13.3425	2.32312	0.674398	3.44473	0.000571627	0.031673	Myoz3	protein_coding
241	ENSMUSG00000051111	ENSMUSG00000051111_Sv2c	24.8516	2.31268	0.539727	4.28491	1.82813e-05	0.00181584	Sv2c	protein_coding
242	ENSMUSG00000006641	ENSMUSG00000006641_Slc5a6	739.936	2.3119	0.543146	4.2565	2.07655e-05	0.00198941	Slc5a6	protein_coding
243	ENSMUSG00000063142	ENSMUSG00000063142_Kcnma1	70.8479	2.30857	0.616294	3.74589	0.000179753	0.0127715	Kcnma1	protein_coding
244	ENSMUSG00000079434	ENSMUSG00000079434_Neu2	14.5505	2.30636	0.649821	3.54922	NA	NA	Neu2	protein_coding
245	ENSMUSG00000032060	ENSMUSG00000032060_Cryab	830.977	2.30243	0.52399	4.39403	1.11268e-05	0.001247	Cryab	protein_coding
246	ENSMUSG00000063130	ENSMUSG00000063130_Calml3	7.17723	2.2999	0.641709	3.58402	0.000338349	0.0208477	Calml3	protein_coding
247	ENSMUSG00000030470	ENSMUSG00000030470_Csrp3	196.904	2.2973	0.672884	3.41411	0.000639897	0.0345016	Csrp3	protein_coding
248	ENSMUSG00000030852	ENSMUSG00000030852_Tacc2	1077.89	2.2953	0.438002	5.24037	1.60251e-07	3.77721e-05	Tacc2	protein_coding
249	ENSMUSG00000040653	ENSMUSG00000040653_Ppp1r14c	52.8254	2.28345	0.586057	3.89629	9.76757e-05	0.00755435	Ppp1r14c	protein_coding
250	ENSMUSG00000067049	ENSMUSG00000067049_Unc93a	15.2684	2.2785	0.604468	3.76942	0.000163627	0.0117896	Unc93a	protein_coding
251	ENSMUSG00000049148	ENSMUSG00000049148_Plcxd3	9.18953	2.27253	0.640982	3.54538	0.000392042	0.02338	Plcxd3	protein_coding
252	ENSMUSG00000072902	ENSMUSG00000072902_Gm10435	8.30383	2.26289	0.674267	3.35607	NA	NA	Gm10435	antisense
253	ENSMUSG00000069899	ENSMUSG00000069899_Gm12166	4.1447	2.25776	0.674378	3.34792	0.000814203	0.0407774	Gm12166	protein_coding
254	ENSMUSG00000063296	ENSMUSG00000063296_Tmem117	15.065	2.25153	0.595989	3.7778	0.00015822	0.0114554	Tmem117	protein_coding
255	ENSMUSG00000061780	ENSMUSG00000061780_Cfd	56949.8	2.24361	0.619174	3.62355	0.000290587	0.0186362	Cfd	protein_coding
256	ENSMUSG00000026697	ENSMUSG00000026697_Myoc	58.7503	2.24086	0.662581	3.38202	0.000719562	0.0374917	Myoc	protein_coding
257	ENSMUSG00000046818	ENSMUSG00000046818_Ddit4l	131.741	2.23597	0.584168	3.82761	0.000129392	0.00965532	Ddit4l	protein_coding
258	ENSMUSG00000099364	ENSMUSG00000099364_5730419F03Rik	5.73663	2.23509	0.673684	3.31771	0.000907595	0.044188	5730419F03Rik	lincRNA
259	ENSMUSG00000058207	ENSMUSG00000058207_Serpina3k	99.5676	2.22581	0.670866	3.31782	0.000907241	0.044188	Serpina3k	protein_coding
260	ENSMUSG00000044927	ENSMUSG00000044927_H1fx	37.8491	2.22446	0.519416	4.28262	1.84702e-05	0.00182809	H1fx	protein_coding
261	ENSMUSG00000026062	ENSMUSG00000026062_Slc9a2	49.6702	2.21947	0.650208	3.41347	0.000641405	0.0345016	Slc9a2	protein_coding
262	ENSMUSG00000030209	ENSMUSG00000030209_Grin2b	42.3198	2.21184	0.658173	3.36058	0.000777802	0.0395547	Grin2b	protein_coding
263	ENSMUSG00000065987	ENSMUSG00000065987_Cd209b	94.7172	2.20953	0.592529	3.72899	0.000192252	0.0133404	Cd209b	protein_coding
264	ENSMUSG00000026459	ENSMUSG00000026459_Myog	24.3948	2.20746	0.671963	3.28509	NA	NA	Myog	protein_coding
265	ENSMUSG00000046215	ENSMUSG00000046215_Rprml	25.018	2.19188	0.655415	3.34426	0.000825019	0.0411803	Rprml	protein_coding
266	ENSMUSG00000039601	ENSMUSG00000039601_Rcan2	144.022	2.1892	0.480804	4.55321	5.2833e-06	0.000688197	Rcan2	protein_coding
267	ENSMUSG00000016194	ENSMUSG00000016194_Hsd11b1	2059.93	2.18739	0.644824	3.39223	0.000693271	0.036571	Hsd11b1	protein_coding
268	ENSMUSG00000049112	ENSMUSG00000049112_Oxtr	170.766	2.18503	0.672766	3.24782	0.00116291	0.0539645	Oxtr	protein_coding
269	ENSMUSG00000027499	ENSMUSG00000027499_Pkia	520.783	2.18427	0.514236	4.2476	2.16075e-05	0.0020568	Pkia	protein_coding
270	ENSMUSG00000095779	ENSMUSG00000095779_Gm2163	8.84957	2.17388	0.666313	3.26255	0.00110413	0.0516565	Gm2163	protein_coding
271	ENSMUSG00000096641	ENSMUSG00000096641_Gm904	4.73255	2.1701	0.67347	3.22227	0.00127181	0.0572293	Gm904	protein_coding
272	ENSMUSG00000041798	ENSMUSG00000041798_Gck	22.7799	2.16971	0.658334	3.29576	0.000981555	0.047094	Gck	protein_coding
273	ENSMUSG00000002565	ENSMUSG00000002565_Scin	28.8288	2.16756	0.570234	3.80118	0.00014401	0.0106128	Scin	protein_coding
274	ENSMUSG00000055775	ENSMUSG00000055775_Myh8	339.586	2.16532	0.672745	3.21864	NA	NA	Myh8	protein_coding
275	ENSMUSG00000047591	ENSMUSG00000047591_Mafa	5.11093	2.15849	0.67172	3.21337	0.00131185	0.0586758	Mafa	protein_coding
276	ENSMUSG00000071342	ENSMUSG00000071342_Lsmem1	10.1879	2.15707	0.648585	3.32581	0.000881635	0.0431362	Lsmem1	protein_coding
277	ENSMUSG00000041889	ENSMUSG00000041889_Shisa4	117.055	2.15575	0.395726	5.44758	5.10592e-08	1.47224e-05	Shisa4	protein_coding
278	ENSMUSG00000102222	ENSMUSG00000102222_Pcdhga10	20.8141	2.15571	0.593204	3.63401	0.000279045	0.018174	Pcdhga10	protein_coding
279	ENSMUSG00000019848	ENSMUSG00000019848_Popdc3	38.9321	2.15424	0.594594	3.62304	0.000291162	0.0186362	Popdc3	protein_coding
280	ENSMUSG00000045776	ENSMUSG00000045776_Lrtm1	50.585	2.14973	0.611874	3.51336	0.000442476	0.0258683	Lrtm1	protein_coding
281	ENSMUSG00000028017	ENSMUSG00000028017_Egf	55.2166	2.14607	0.475946	4.50906	6.51161e-06	0.000815985	Egf	protein_coding
282	ENSMUSG00000090799	ENSMUSG00000090799_Klhl33	39.4068	2.14534	0.612841	3.50065	0.000464123	0.0268171	Klhl33	protein_coding
283	ENSMUSG00000055632	ENSMUSG00000055632_Hmcn2	1209.78	2.14328	0.621668	3.44763	NA	NA	Hmcn2	protein_coding
284	ENSMUSG00000032554	ENSMUSG00000032554_Trf	19156.7	2.14018	0.632541	3.38347	0.000715759	0.0373591	Trf	protein_coding
285	ENSMUSG00000024059	ENSMUSG00000024059_Clip4	267.216	2.1384	0.520714	4.10666	4.01427e-05	0.0034758	Clip4	protein_coding
286	ENSMUSG00000032418	ENSMUSG00000032418_Me1	22286.5	2.13677	0.659372	3.24061	0.00119273	0.0547784	Me1	protein_coding
287	ENSMUSG00000073600	ENSMUSG00000073600_Prob1	67.765	2.12898	0.553944	3.84331	0.000121385	0.00912664	Prob1	protein_coding
288	ENSMUSG00000037139	ENSMUSG00000037139_Myom3	190.856	2.12618	0.623045	3.41256	0.000643556	0.0345016	Myom3	protein_coding
289	ENSMUSG00000086801	ENSMUSG00000086801_Gm15943	9.86519	2.12568	0.6707	3.16935	0.00152781	0.0658556	Gm15943	processed_transcript
290	ENSMUSG00000050071	ENSMUSG00000050071_Bex1	9.16151	2.12393	0.673982	3.15132	NA	NA	Bex1	protein_coding
291	ENSMUSG00000050737	ENSMUSG00000050737_Ptges	978.328	2.11377	0.531211	3.97915	6.91621e-05	0.00555147	Ptges	protein_coding
292	ENSMUSG00000051456	ENSMUSG00000051456_Hspb3	10.7304	2.1024	0.674357	3.11764	0.00182303	0.0745759	Hspb3	protein_coding
293	ENSMUSG00000031373	ENSMUSG00000031373_Car5b	3636.15	2.10211	0.614852	3.41889	0.00062878	0.0342017	Car5b	protein_coding
294	ENSMUSG00000109350	ENSMUSG00000109350_Apoc2	3.78752	2.09725	0.67329	3.11493	0.00183986	0.0750577	Apoc2	protein_coding
295	ENSMUSG00000030972	ENSMUSG00000030972_Acsm5	102.792	2.0956	0.614101	3.41246	0.000643785	0.0345016	Acsm5	protein_coding
296	ENSMUSG00000027221	ENSMUSG00000027221_Chst1	752.983	2.08853	0.508281	4.10901	3.97361e-05	0.00346077	Chst1	protein_coding
297	ENSMUSG00000020882	ENSMUSG00000020882_Cacnb1	148.498	2.08223	0.459146	4.535	5.76026e-06	0.000734223	Cacnb1	protein_coding
298	ENSMUSG00000089694	ENSMUSG00000089694_Gm4477	8.29901	2.07885	0.664237	3.12968	0.00175	0.0718854	Gm4477	protein_coding
299	ENSMUSG00000006587	ENSMUSG00000006587_Snai3	13.1264	2.07271	0.674301	3.07387	0.00211303	0.0816276	Snai3	protein_coding
300	ENSMUSG00000107585	ENSMUSG00000107585_3300002P13Rik	6.57114	2.07043	0.66115	3.13157	0.00173877	0.0715231	3300002P13Rik	lincRNA
301	ENSMUSG00000055301	ENSMUSG00000055301_Adh7	66.469	2.06526	0.408257	5.05873	4.22064e-07	8.19273e-05	Adh7	protein_coding
302	ENSMUSG00000022860	ENSMUSG00000022860_Chodl	8.23677	2.06151	0.668511	3.08374	0.00204416	0.0796714	Chodl	protein_coding
303	ENSMUSG00000024222	ENSMUSG00000024222_Fkbp5	1506.9	2.05991	0.380827	5.40903	6.33655e-08	1.73391e-05	Fkbp5	protein_coding
304	ENSMUSG00000026073	ENSMUSG00000026073_Il1r2	162.059	2.05765	0.464221	4.43248	9.31547e-06	0.00108944	Il1r2	protein_coding
305	ENSMUSG00000031111	ENSMUSG00000031111_Igsf1	15.6164	2.0548	0.569229	3.6098	0.000306431	0.0193632	Igsf1	protein_coding
306	ENSMUSG00000033152	ENSMUSG00000033152_Podxl2	65.5989	2.05206	0.394915	5.1962	2.034e-07	4.50805e-05	Podxl2	protein_coding
307	ENSMUSG00000039103	ENSMUSG00000039103_Nexn	201.854	2.04973	0.491581	4.16968	3.05028e-05	0.00275351	Nexn	protein_coding
308	ENSMUSG00000044716	ENSMUSG00000044716_Dok7	24.6059	2.04956	0.609545	3.36244	0.000772575	0.0393563	Dok7	protein_coding
309	ENSMUSG00000026251	ENSMUSG00000026251_Chrnd	9.00523	2.04193	0.673123	3.03351	NA	NA	Chrnd	protein_coding
310	ENSMUSG00000004360	ENSMUSG00000004360_9330159F19Rik	207.653	2.03923	0.63936	3.18949	0.00142524	0.0623097	9330159F19Rik	protein_coding
311	ENSMUSG00000089718	ENSMUSG00000089718_2310075C17Rik	6.52805	2.03609	0.674224	3.0199	0.00252854	0.0931703	2310075C17Rik	lincRNA
312	ENSMUSG00000074604	ENSMUSG00000074604_Mgst2	135.012	2.03575	0.577452	3.52539	0.000422856	0.0249175	Mgst2	protein_coding
313	ENSMUSG00000022129	ENSMUSG00000022129_Dct	26.2738	2.03341	0.66388	3.06292	0.00219186	0.0834566	Dct	protein_coding
314	ENSMUSG00000031495	ENSMUSG00000031495_Cd209d	149.518	2.02911	0.602855	3.36583	0.000763149	0.0391152	Cd209d	protein_coding
315	ENSMUSG00000035456	ENSMUSG00000035456_Prdm8	35.1969	2.02737	0.578379	3.50526	0.000456156	0.0264081	Prdm8	protein_coding
316	ENSMUSG00000030433	ENSMUSG00000030433_Sbk2	236.672	2.02231	0.624543	3.23807	0.00120342	0.0549007	Sbk2	protein_coding
317	ENSMUSG00000025900	ENSMUSG00000025900_Rp1	9.91721	2.02129	0.672232	3.00684	NA	NA	Rp1	protein_coding
318	ENSMUSG00000031376	ENSMUSG00000031376_Atp2b3	3.55389	2.01946	0.672106	3.00468	0.00265865	0.0966452	Atp2b3	protein_coding
319	ENSMUSG00000031700	ENSMUSG00000031700_Gpt2	2234.68	2.01293	0.58647	3.43229	0.000598511	0.0327351	Gpt2	protein_coding
320	ENSMUSG00000036854	ENSMUSG00000036854_Hspb6	365.41	2.00467	0.458784	4.36952	1.24518e-05	0.00134966	Hspb6	protein_coding
321	ENSMUSG00000074115	ENSMUSG00000074115_Saa1	14.2922	1.99886	0.616843	3.24047	0.00119332	0.0547784	Saa1	protein_coding
322	ENSMUSG00000028259	ENSMUSG00000028259_Fhl5	36.8455	1.99694	0.509488	3.91951	8.87303e-05	0.00689843	Fhl5	protein_coding
323	ENSMUSG00000094985	ENSMUSG00000094985_Topaz1	7.77017	1.99636	0.673728	2.96316	0.00304502	0.106644	Topaz1	protein_coding
324	ENSMUSG00000025792	ENSMUSG00000025792_Slc25a10	3405.77	1.99378	0.623993	3.1952	0.00139735	0.0614815	Slc25a10	protein_coding
325	ENSMUSG00000019913	ENSMUSG00000019913_Sim1	14.2094	1.99198	0.661391	3.01181	0.00259697	0.0948678	Sim1	protein_coding
326	ENSMUSG00000006542	ENSMUSG00000006542_Prkag3	52.8989	1.98913	0.548409	3.6271	0.000286625	0.0184252	Prkag3	protein_coding
327	ENSMUSG00000033065	ENSMUSG00000033065_Pfkm	1959.04	1.98896	0.548357	3.62712	0.000286603	0.0184252	Pfkm	protein_coding
328	ENSMUSG00000099906	ENSMUSG00000099906_Gm28653	27.8002	1.98813	0.670908	2.96334	NA	NA	Gm28653	lincRNA
329	ENSMUSG00000027833	ENSMUSG00000027833_Shox2	142.978	1.98803	0.476941	4.16828	3.06903e-05	0.00276203	Shox2	protein_coding
330	ENSMUSG00000092283	ENSMUSG00000092283_Gm20412	3.08138	1.98589	0.672175	2.95442	0.00313254	0.108938	Gm20412	processed_transcript
331	ENSMUSG00000056367	ENSMUSG00000056367_Actr3b	34.3837	1.98482	0.535326	3.70768	0.000209163	0.0143132	Actr3b	protein_coding
332	ENSMUSG00000095304	ENSMUSG00000095304_Plac9a	137.035	1.98185	0.434706	4.55906	5.13838e-06	0.000675242	Plac9a	protein_coding
333	ENSMUSG00000043613	ENSMUSG00000043613_Mmp3	812.502	1.97809	0.537631	3.67927	0.000233904	0.0156811	Mmp3	protein_coding
334	ENSMUSG00000004328	ENSMUSG00000004328_Hif3a	20.2177	1.97614	0.643344	3.07168	0.0021286	0.0819938	Hif3a	protein_coding
335	ENSMUSG00000039891	ENSMUSG00000039891_Txlnb	431.921	1.9758	0.582076	3.3944	0.000687783	0.0364108	Txlnb	protein_coding
336	ENSMUSG00000046070	ENSMUSG00000046070_Igfals	283.911	1.97314	0.623205	3.16612	0.00154487	0.0663966	Igfals	protein_coding
337	ENSMUSG00000061086	ENSMUSG00000061086_Myl4	105.417	1.97091	0.63463	3.1056	0.00189896	0.0764192	Myl4	protein_coding
338	ENSMUSG00000073535	ENSMUSG00000073535_Gm5532	17.2828	1.96384	0.606202	3.23958	0.00119705	0.0547784	Gm5532	lincRNA
339	ENSMUSG00000052135	ENSMUSG00000052135_Foxo6	6.13256	1.96353	0.639446	3.07068	0.00213575	0.0820864	Foxo6	protein_coding
340	ENSMUSG00000044499	ENSMUSG00000044499_Hs3st5	9.20643	1.96073	0.650652	3.01349	0.00258261	0.0945759	Hs3st5	protein_coding
341	ENSMUSG00000038170	ENSMUSG00000038170_Pde4dip	3458.7	1.95486	0.469272	4.16574	3.10351e-05	0.00276961	Pde4dip	protein_coding
342	ENSMUSG00000097974	ENSMUSG00000097974_Gm10605	16.2351	1.95373	0.623875	3.1316	0.00173855	0.0715231	Gm10605	lincRNA
343	ENSMUSG00000031204	ENSMUSG00000031204_Asb12	19.6966	1.95285	0.649536	3.00652	0.00264253	0.0961771	Asb12	protein_coding
344	ENSMUSG00000047638	ENSMUSG00000047638_Nr1h4	25.716	1.94848	0.56701	3.43641	0.000589479	0.0324804	Nr1h4	protein_coding
345	ENSMUSG00000057729	ENSMUSG00000057729_Prtn3	31.4233	1.94468	0.617949	3.14699	0.00164961	0.0689055	Prtn3	protein_coding
346	ENSMUSG00000051067	ENSMUSG00000051067_Lingo3	7.55248	1.93503	0.671331	2.88237	0.00394691	0.128294	Lingo3	protein_coding
347	ENSMUSG00000021750	ENSMUSG00000021750_Fam107a	83.1003	1.93153	0.597027	3.23525	0.00121535	0.055275	Fam107a	protein_coding
348	ENSMUSG00000021536	ENSMUSG00000021536_Adcy2	88.7742	1.92758	0.439655	4.3843	1.16359e-05	0.00128466	Adcy2	protein_coding
349	ENSMUSG00000070407	ENSMUSG00000070407_Hs3st3b1	130.119	1.92256	0.364899	5.26873	1.3737e-07	3.26379e-05	Hs3st3b1	protein_coding
350	ENSMUSG00000044534	ENSMUSG00000044534_Ackr2	120.762	1.91716	0.465475	4.11872	3.80986e-05	0.00333773	Ackr2	protein_coding
351	ENSMUSG00000094800	ENSMUSG00000094800_Gm9780	91.7539	1.90944	0.447287	4.26894	1.96404e-05	0.00190621	Gm9780	protein_coding
352	ENSMUSG00000028736	ENSMUSG00000028736_Pax7	5.41954	1.90933	0.666842	2.86323	0.00419342	0.134687	Pax7	protein_coding
353	ENSMUSG00000027868	ENSMUSG00000027868_Tbx15	539.15	1.90909	0.381732	5.00113	5.7e-07	0.000102591	Tbx15	protein_coding
354	ENSMUSG00000021097	ENSMUSG00000021097_Clmn	548.655	1.90638	0.53087	3.59104	0.000329363	0.0205072	Clmn	protein_coding
355	ENSMUSG00000020169	ENSMUSG00000020169_Best3	8.58105	1.90408	0.666029	2.85885	0.00425174	0.135946	Best3	protein_coding
356	ENSMUSG00000027107	ENSMUSG00000027107_Chrna1	60.6905	1.90202	0.611112	3.11239	0.00185578	0.0752613	Chrna1	protein_coding
357	ENSMUSG00000054013	ENSMUSG00000054013_Tmem179	460.425	1.88951	0.644237	2.93295	0.00335762	0.113997	Tmem179	protein_coding
358	ENSMUSG00000026227	ENSMUSG00000026227_2810459M11Rik	26.049	1.88793	0.596641	3.16427	0.00155475	0.0663966	2810459M11Rik	protein_coding
359	ENSMUSG00000031210	ENSMUSG00000031210_Gpr165	16.1509	1.88215	0.664084	2.83421	0.00459392	0.142799	Gpr165	protein_coding
360	ENSMUSG00000001504	ENSMUSG00000001504_Irx2	51.4449	1.87693	0.505253	3.71483	0.000203343	0.0140118	Irx2	protein_coding
361	ENSMUSG00000026442	ENSMUSG00000026442_Nfasc	45.2368	1.87149	0.616829	3.03405	0.00241294	0.0902544	Nfasc	protein_coding
362	ENSMUSG00000062257	ENSMUSG00000062257_Opcml	269.83	1.86978	0.440174	4.24782	2.15859e-05	0.0020568	Opcml	protein_coding
363	ENSMUSG00000006958	ENSMUSG00000006958_Chrd	135.335	1.86916	0.485057	3.85349	0.000116446	0.00882225	Chrd	protein_coding
364	ENSMUSG00000026525	ENSMUSG00000026525_Opn3	249.272	1.8668	0.587309	3.17856	0.00148009	0.064359	Opn3	protein_coding
365	ENSMUSG00000051373	ENSMUSG00000051373_Plpp7	106.226	1.8627	0.469883	3.96417	7.36509e-05	0.00587999	Plpp7	protein_coding
366	ENSMUSG00000072674	ENSMUSG00000072674_Plac9b	265.564	1.86208	0.325046	5.72866	1.01228e-08	3.66632e-06	Plac9b	protein_coding
367	ENSMUSG00000057465	ENSMUSG00000057465_Saa2	9.95155	1.861	0.651195	2.85782	0.00426567	0.136075	Saa2	protein_coding
368	ENSMUSG00000029361	ENSMUSG00000029361_Nos1	101.243	1.86076	0.551036	3.37685	0.000733219	0.0379371	Nos1	protein_coding
369	ENSMUSG00000071847	ENSMUSG00000071847_Apcdd1	701.91	1.85412	0.633812	2.92535	0.00344064	0.115986	Apcdd1	protein_coding
370	ENSMUSG00000003528	ENSMUSG00000003528_Slc25a1	10170.5	1.85256	0.648825	2.85525	0.00430035	0.13703	Slc25a1	protein_coding
371	ENSMUSG00000026413	ENSMUSG00000026413_Pkp1	5.68815	1.85239	0.673366	2.75094	0.00594238	0.170845	Pkp1	protein_coding
372	ENSMUSG00000036745	ENSMUSG00000036745_Ttll7	248.025	1.85171	0.399511	4.63493	3.57051e-06	0.000495517	Ttll7	protein_coding
373	ENSMUSG00000094443	ENSMUSG00000094443_Sgol2b	6.26213	1.84956	0.674399	2.74254	0.00609669	0.172937	Sgol2b	protein_coding
374	ENSMUSG00000022054	ENSMUSG00000022054_Nefm	23.3462	1.84865	0.609892	3.0311	0.00243661	0.0907492	Nefm	protein_coding
375	ENSMUSG00000012705	ENSMUSG00000012705_Retn	7804.05	1.84767	0.671203	2.75278	0.00590918	0.170055	Retn	protein_coding
376	ENSMUSG00000050587	ENSMUSG00000050587_Lrrc4c	52.4781	1.84555	0.634114	2.91044	0.00360915	0.119897	Lrrc4c	protein_coding
377	ENSMUSG00000030554	ENSMUSG00000030554_Synm	887.112	1.84252	0.401729	4.58648	4.5078e-06	0.000608532	Synm	protein_coding
378	ENSMUSG00000061100	ENSMUSG00000061100_Retnla	614.824	1.84245	0.631741	2.91646	0.00354025	0.118536	Retnla	protein_coding
379	ENSMUSG00000097774	ENSMUSG00000097774_Gm26565	16.7582	1.84111	0.652959	2.81963	0.00480784	0.148428	Gm26565	lincRNA
380	ENSMUSG00000038777	ENSMUSG00000038777_Sema6c	124.791	1.8401	0.496598	3.70542	0.000211042	0.0143427	Sema6c	protein_coding
381	ENSMUSG00000089991	ENSMUSG00000089991_Gm16332	10.8133	1.838	0.626355	2.93445	0.00334143	0.113804	Gm16332	unprocessed_pseudogene
382	ENSMUSG00000025735	ENSMUSG00000025735_Rhbdl1	87.6159	1.83265	0.594496	3.08269	0.00205139	0.0798483	Rhbdl1	protein_coding
383	ENSMUSG00000052415	ENSMUSG00000052415_Tchh	13.1035	1.82894	0.579641	3.1553	0.00160336	0.0678319	Tchh	protein_coding
384	ENSMUSG00000018845	ENSMUSG00000018845_Unc45b	264.731	1.82771	0.527429	3.46531	0.000529615	0.0297898	Unc45b	protein_coding
385	ENSMUSG00000054034	ENSMUSG00000054034_Tceal5	4.97125	1.82572	0.657133	2.77831	0.00546422	0.160834	Tceal5	protein_coding
386	ENSMUSG00000050896	ENSMUSG00000050896_Rtn4rl2	54.0083	1.82522	0.418693	4.35932	1.30465e-05	0.0013801	Rtn4rl2	protein_coding
387	ENSMUSG00000051041	ENSMUSG00000051041_Olfml1	313.414	1.82469	0.510044	3.57751	0.000346885	0.021188	Olfml1	protein_coding
388	ENSMUSG00000062609	ENSMUSG00000062609_Kcnj15	110.591	1.8241	0.482549	3.78014	0.000156739	0.0113814	Kcnj15	protein_coding
389	ENSMUSG00000051985	ENSMUSG00000051985_Igfn1	5.14687	1.82267	0.663872	2.74552	NA	NA	Igfn1	protein_coding
390	ENSMUSG00000021215	ENSMUSG00000021215_Net1	3228.39	1.81556	0.506985	3.5811	0.000342149	0.0209515	Net1	protein_coding
391	ENSMUSG00000097187	ENSMUSG00000097187_Gm19426	23.4986	1.81444	0.507312	3.57658	0.000348122	0.021188	Gm19426	protein_coding
392	ENSMUSG00000021732	ENSMUSG00000021732_Fgf10	483.892	1.80279	0.532499	3.38553	0.000710409	0.0371606	Fgf10	protein_coding
393	ENSMUSG00000013483	ENSMUSG00000013483_Card14	44.5571	1.80198	0.583722	3.08705	0.00202155	0.0791656	Card14	protein_coding
394	ENSMUSG00000046532	ENSMUSG00000046532_Ar	793.581	1.80197	0.599088	3.00786	0.00263092	0.0958721	Ar	protein_coding
395	ENSMUSG00000031137	ENSMUSG00000031137_Fgf13	123.193	1.79969	0.649803	2.7696	0.00561257	0.164063	Fgf13	protein_coding
396	ENSMUSG00000028600	ENSMUSG00000028600_Podn	535.946	1.79517	0.550249	3.26246	0.00110448	0.0516565	Podn	protein_coding
397	ENSMUSG00000007480	ENSMUSG00000007480_Mc5r	20.9933	1.7924	0.671948	2.66748	0.00764235	0.201393	Mc5r	protein_coding
398	ENSMUSG00000042476	ENSMUSG00000042476_Abcb4	140.338	1.78993	0.475051	3.76787	0.000164644	0.0117896	Abcb4	protein_coding
399	ENSMUSG00000103149	ENSMUSG00000103149_AA914427	59.5716	1.78721	0.626647	2.85201	0.00434435	0.137992	AA914427	TEC
400	ENSMUSG00000036062	ENSMUSG00000036062_Phf24	51.6876	1.78536	0.512164	3.48591	0.000490464	0.0279817	Phf24	protein_coding
401	ENSMUSG00000002007	ENSMUSG00000002007_Srpk3	38.8101	1.78337	0.534653	3.33557	0.000851252	0.0418754	Srpk3	protein_coding
402	ENSMUSG00000106247	ENSMUSG00000106247_Gm43720	12.0901	1.78321	0.645226	2.7637	0.00571496	0.165913	Gm43720	protein_coding
403	ENSMUSG00000030781	ENSMUSG00000030781_Slc5a2	6.12824	1.78279	0.660391	2.69959	0.0069424	0.190557	Slc5a2	protein_coding
404	ENSMUSG00000032452	ENSMUSG00000032452_Clstn2	156.522	1.7793	0.512065	3.47476	0.000511312	0.0289778	Clstn2	protein_coding
405	ENSMUSG00000033182	ENSMUSG00000033182_Kbtbd12	36.1186	1.7772	0.598684	2.9685	0.00299253	0.105178	Kbtbd12	protein_coding
406	ENSMUSG00000081016	ENSMUSG00000081016_Olfr1397-ps1	3.08603	1.77598	0.674399	2.63343	0.00845271	0.215113	Olfr1397-ps1	unprocessed_pseudogene
407	ENSMUSG00000027559	ENSMUSG00000027559_Car3	108816	1.77567	0.61738	2.87613	0.00402582	0.130101	Car3	protein_coding
408	ENSMUSG00000105909	ENSMUSG00000105909_Gm43189	3.19528	1.77525	0.674211	2.63308	0.0084615	0.215153	Gm43189	sense_intronic
409	ENSMUSG00000030109	ENSMUSG00000030109_Slc6a12	18.7505	1.77432	0.620727	2.85846	0.00425704	0.135946	Slc6a12	protein_coding
410	ENSMUSG00000044349	ENSMUSG00000044349_Snhg11	143.449	1.77428	0.467081	3.79866	0.000145479	0.0106945	Snhg11	protein_coding
411	ENSMUSG00000020836	ENSMUSG00000020836_Coro6	79.6492	1.76815	0.558841	3.16397	0.00155635	0.0663966	Coro6	protein_coding
412	ENSMUSG00000085226	ENSMUSG00000085226_Gm7855	7.30015	1.76786	0.631189	2.80084	0.0050969	0.154462	Gm7855	processed_pseudogene
413	ENSMUSG00000106030	ENSMUSG00000106030_Gm43611	7.06192	1.76603	0.658796	2.6807	0.00734686	0.196926	Gm43611	TEC
414	ENSMUSG00000076609	ENSMUSG00000076609_Igkc	168.542	1.76508	0.649089	2.71932	NA	NA	Igkc	IG_C_gene
415	ENSMUSG00000049241	ENSMUSG00000049241_Hcar1	771.705	1.76345	0.49637	3.55269	0.000381314	0.022878	Hcar1	protein_coding
416	ENSMUSG00000086868	ENSMUSG00000086868_Gm15883	9.5289	1.75777	0.599953	2.92985	0.00339124	0.114711	Gm15883	antisense
417	ENSMUSG00000025789	ENSMUSG00000025789_St8sia2	5.67153	1.75725	0.657672	2.67192	0.00754177	0.199887	St8sia2	protein_coding
418	ENSMUSG00000015354	ENSMUSG00000015354_Pcolce2	432.741	1.75649	0.509649	3.44648	0.000567946	0.0315416	Pcolce2	protein_coding
419	ENSMUSG00000019194	ENSMUSG00000019194_Scn1b	693.43	1.7545	0.374641	4.68316	2.82489e-06	0.000409251	Scn1b	protein_coding
420	ENSMUSG00000038217	ENSMUSG00000038217_Tlcd2	422.114	1.75352	0.595362	2.94531	0.00322636	0.111289	Tlcd2	protein_coding
421	ENSMUSG00000058297	ENSMUSG00000058297_Spock2	104.189	1.75296	0.517003	3.39063	0.000697329	0.0367198	Spock2	protein_coding
422	ENSMUSG00000090486	ENSMUSG00000090486_BC035947	51.7753	1.7448	0.546686	3.19161	0.00141485	0.0619757	BC035947	protein_coding
423	ENSMUSG00000051678	ENSMUSG00000051678_Pcdhb6	4.3459	1.74423	0.65561	2.66046	0.00780338	0.204087	Pcdhb6	protein_coding
424	ENSMUSG00000074121	ENSMUSG00000074121_Ntf5	4.03153	1.74194	0.670998	2.59605	0.0094303	0.23225	Ntf5	protein_coding
425	ENSMUSG00000067149	ENSMUSG00000067149_Jchain	87.035	1.73923	0.668682	2.60099	NA	NA	Jchain	protein_coding
426	ENSMUSG00000029314	ENSMUSG00000029314_Agpat9	1311.93	1.73612	0.587738	2.95389	0.00313793	0.108998	Agpat9	protein_coding
427	ENSMUSG00000020131	ENSMUSG00000020131_Pcsk4	76.8138	1.73594	0.591991	2.93238	0.00336375	0.113997	Pcsk4	protein_coding
428	ENSMUSG00000034810	ENSMUSG00000034810_Scn7a	2948.41	1.73578	0.548761	3.16309	0.00156102	0.0664192	Scn7a	protein_coding
429	ENSMUSG00000031298	ENSMUSG00000031298_Adgrg2	238.876	1.73438	0.512249	3.38582	0.00070966	0.0371606	Adgrg2	protein_coding
430	ENSMUSG00000030862	ENSMUSG00000030862_Cpxm2	73.5238	1.73433	0.619307	2.80044	0.00510326	0.154497	Cpxm2	protein_coding
431	ENSMUSG00000050541	ENSMUSG00000050541_Adra1b	15.0547	1.73374	0.622146	2.78671	0.00532459	0.158036	Adra1b	protein_coding
432	ENSMUSG00000042254	ENSMUSG00000042254_Cilp	583.71	1.73332	0.630892	2.74741	0.00600677	0.171749	Cilp	protein_coding
433	ENSMUSG00000027520	ENSMUSG00000027520_Zdbf2	34.9814	1.7316	0.614289	2.81886	0.00481943	0.148454	Zdbf2	protein_coding
434	ENSMUSG00000023968	ENSMUSG00000023968_Crip3	8.16156	1.73106	0.670943	2.58004	0.00987877	0.239033	Crip3	protein_coding
435	ENSMUSG00000048387	ENSMUSG00000048387_Osr1	394.088	1.72755	0.513367	3.36515	0.000765033	0.0391152	Osr1	protein_coding
436	ENSMUSG00000026879	ENSMUSG00000026879_Gsn	41105	1.72427	0.581234	2.96656	0.00301149	0.105667	Gsn	protein_coding
437	ENSMUSG00000022519	ENSMUSG00000022519_Srl	1323.86	1.72416	0.572654	3.01082	0.0026054	0.0950585	Srl	protein_coding
438	ENSMUSG00000030711	ENSMUSG00000030711_Sult1a1	1250.81	1.72386	0.544329	3.16695	0.00154045	0.0663041	Sult1a1	protein_coding
439	ENSMUSG00000094350	ENSMUSG00000094350_Gm10931	7.00319	1.71976	0.671161	2.56236	0.0103964	0.245831	Gm10931	protein_coding
440	ENSMUSG00000040197	ENSMUSG00000040197_Cd209e	11.8531	1.71859	0.636042	2.702	0.00689234	0.189358	Cd209e	protein_coding
441	ENSMUSG00000079471	ENSMUSG00000079471_Gm7325	5.14234	1.71521	0.658981	2.60282	NA	NA	Gm7325	protein_coding
442	ENSMUSG00000085479	ENSMUSG00000085479_9430073C21Rik	7.49835	1.71376	0.671643	2.55159	NA	NA	9430073C21Rik	antisense
443	ENSMUSG00000048583	ENSMUSG00000048583_Igf2	191.257	1.71273	0.614544	2.78699	0.00531995	0.158036	Igf2	protein_coding
444	ENSMUSG00000045709	ENSMUSG00000045709_Smkr-ps	18.021	1.71255	0.565034	3.03088	0.00243839	0.0907492	Smkr-ps	lincRNA
445	ENSMUSG00000075270	ENSMUSG00000075270_Pde11a	93.013	1.71003	0.532304	3.2125	0.00131583	0.0587653	Pde11a	protein_coding
446	ENSMUSG00000087579	ENSMUSG00000087579_1500017E21Rik	30.5963	1.70915	0.571992	2.98806	0.00280752	0.100097	1500017E21Rik	processed_transcript
447	ENSMUSG00000104094	ENSMUSG00000104094_Gm37314	15.0079	1.70877	0.552557	3.09248	0.00198489	0.0783901	Gm37314	TEC
448	ENSMUSG00000063531	ENSMUSG00000063531_Sema3e	186.546	1.70686	0.465694	3.66519	0.000247159	0.0164952	Sema3e	protein_coding
449	ENSMUSG00000000154	ENSMUSG00000000154_Slc22a18	29.7145	1.70028	0.487252	3.48954	0.000483852	0.0276877	Slc22a18	protein_coding
450	ENSMUSG00000028003	ENSMUSG00000028003_Lrat	5.15496	1.69974	0.674193	2.52115	0.0116971	0.263976	Lrat	protein_coding
451	ENSMUSG00000022358	ENSMUSG00000022358_Fbxo32	662.602	1.69922	0.561625	3.02554	0.0024819	0.0919077	Fbxo32	protein_coding
452	ENSMUSG00000017978	ENSMUSG00000017978_Cadps2	207.418	1.69819	0.500611	3.39224	0.000693249	0.036571	Cadps2	protein_coding
453	ENSMUSG00000109290	ENSMUSG00000109290_RP23-21B1.1	2.94417	1.69755	0.674293	2.51753	0.0118182	0.264503	RP23-21B1.1	processed_pseudogene
454	ENSMUSG00000045667	ENSMUSG00000045667_Smtnl2	251.363	1.69734	0.580513	2.92386	0.00345723	0.116149	Smtnl2	protein_coding
455	ENSMUSG00000031906	ENSMUSG00000031906_Smpd3	195.306	1.69731	0.517631	3.279	0.00104177	0.0494243	Smpd3	protein_coding
456	ENSMUSG00000044749	ENSMUSG00000044749_Abca6	430.775	1.69699	0.454709	3.73204	0.000189937	0.0132106	Abca6	protein_coding
457	ENSMUSG00000043795	ENSMUSG00000043795_Prr33	164.692	1.69627	0.396373	4.27948	1.87333e-05	0.00184225	Prr33	protein_coding
458	ENSMUSG00000018648	ENSMUSG00000018648_Dusp14	42.5909	1.69595	0.53343	3.17932	0.0014762	0.064284	Dusp14	protein_coding
459	ENSMUSG00000066687	ENSMUSG00000066687_Zbtb16	1100.03	1.68951	0.455618	3.70816	0.000208767	0.0143132	Zbtb16	protein_coding
460	ENSMUSG00000045573	ENSMUSG00000045573_Penk	58.0685	1.6826	0.599597	2.80622	0.00501269	0.153003	Penk	protein_coding
461	ENSMUSG00000021091	ENSMUSG00000021091_Serpina3n	3600.37	1.68205	0.53442	3.14744	0.00164708	0.0689055	Serpina3n	protein_coding
462	ENSMUSG00000022847	ENSMUSG00000022847_Thpo	12.6615	1.68025	0.628991	2.67134	0.007555	0.199887	Thpo	protein_coding
463	ENSMUSG00000017493	ENSMUSG00000017493_Igfbp4	4566.48	1.68024	0.389581	4.31295	1.6109e-05	0.00162177	Igfbp4	protein_coding
464	ENSMUSG00000033849	ENSMUSG00000033849_B3galt2	2303.55	1.67925	0.538761	3.11687	0.00182783	0.0746694	B3galt2	protein_coding
465	ENSMUSG00000039081	ENSMUSG00000039081_Zfp503	453.741	1.67834	0.406643	4.1273	3.67052e-05	0.00324437	Zfp503	protein_coding
466	ENSMUSG00000068740	ENSMUSG00000068740_Celsr2	218.194	1.67582	0.570411	2.93791	0.00330433	0.113059	Celsr2	protein_coding
467	ENSMUSG00000000435	ENSMUSG00000000435_Myf5	6.33663	1.67581	0.667335	2.5112	NA	NA	Myf5	protein_coding
468	ENSMUSG00000000223	ENSMUSG00000000223_Drp2	53.6713	1.67549	0.466065	3.59496	0.00032444	0.0202854	Drp2	protein_coding
469	ENSMUSG00000072680	ENSMUSG00000072680_Tmem254c	94.1242	1.67421	0.529853	3.15977	0.00157893	0.0670855	Tmem254c	protein_coding
470	ENSMUSG00000033882	ENSMUSG00000033882_Rbm46	12.3554	1.67337	0.603211	2.7741	0.00553554	0.16229	Rbm46	protein_coding
471	ENSMUSG00000038298	ENSMUSG00000038298_Pdzk1	7.075	1.67025	0.660879	2.52731	0.011494	0.262382	Pdzk1	protein_coding
472	ENSMUSG00000107853	ENSMUSG00000107853_Gm18584	4.37789	1.66981	0.673136	2.48064	0.0131149	0.280752	Gm18584	processed_pseudogene
473	ENSMUSG00000066361	ENSMUSG00000066361_Serpina3c	859.403	1.66883	0.661455	2.52297	0.0116367	0.263299	Serpina3c	protein_coding
474	ENSMUSG00000028532	ENSMUSG00000028532_Cachd1	484.671	1.66542	0.400833	4.15491	3.25419e-05	0.0028936	Cachd1	protein_coding
475	ENSMUSG00000033491	ENSMUSG00000033491_Prss35	164.451	1.66522	0.657243	2.53365	NA	NA	Prss35	protein_coding
476	ENSMUSG00000026414	ENSMUSG00000026414_Tnnt2	27.3685	1.66168	0.670998	2.47644	NA	NA	Tnnt2	protein_coding
477	ENSMUSG00000102500	ENSMUSG00000102500_Gm37371	8.09711	1.65894	0.663796	2.49918	0.0124483	0.272033	Gm37371	TEC
478	ENSMUSG00000044177	ENSMUSG00000044177_Wfikkn2	15.8757	1.65892	0.553693	2.9961	0.00273455	0.0986795	Wfikkn2	protein_coding
479	ENSMUSG00000051107	ENSMUSG00000051107_Gm15440	19.666	1.65652	0.560299	2.95649	0.00311162	0.108592	Gm15440	protein_coding
480	ENSMUSG00000005251	ENSMUSG00000005251_Ripk4	41.0713	1.65567	0.649785	2.54802	0.0108335	0.252419	Ripk4	protein_coding
481	ENSMUSG00000036198	ENSMUSG00000036198_Arhgap36	3.19337	1.6533	0.672864	2.45711	0.0140058	0.29088	Arhgap36	protein_coding
482	ENSMUSG00000061877	ENSMUSG00000061877_BC048679	3.93571	1.65201	0.671031	2.46189	0.0138206	0.288851	BC048679	protein_coding
483	ENSMUSG00000055320	ENSMUSG00000055320_Tead1	1277.34	1.64683	0.327019	5.03588	4.75647e-07	8.94066e-05	Tead1	protein_coding
484	ENSMUSG00000028487	ENSMUSG00000028487_Bnc2	507.839	1.64648	0.441093	3.73273	0.000189418	0.0132055	Bnc2	protein_coding
485	ENSMUSG00000000263	ENSMUSG00000000263_Glra1	3.63696	1.6463	0.672797	2.44695	0.0144073	0.295294	Glra1	protein_coding
486	ENSMUSG00000038764	ENSMUSG00000038764_Ptpn3	187.478	1.64421	0.377295	4.3579	1.31314e-05	0.0013801	Ptpn3	protein_coding
487	ENSMUSG00000054434	ENSMUSG00000054434_Tmem120b	1208.41	1.64373	0.619596	2.65291	0.00798015	0.207351	Tmem120b	protein_coding
488	ENSMUSG00000043122	ENSMUSG00000043122_A530016L24Rik	2000.83	1.64202	0.644598	2.54735	0.0108545	0.252419	A530016L24Rik	protein_coding
489	ENSMUSG00000032420	ENSMUSG00000032420_Nt5e	123.099	1.64107	0.289386	5.67087	1.42075e-08	4.79487e-06	Nt5e	protein_coding
490	ENSMUSG00000057722	ENSMUSG00000057722_Lepr	84.0943	1.6391	0.437933	3.74282	0.000181965	0.012855	Lepr	protein_coding
491	ENSMUSG00000103931	ENSMUSG00000103931_Gm36962	16.7634	1.63813	0.515841	3.17565	0.001495	0.064723	Gm36962	TEC
492	ENSMUSG00000050875	ENSMUSG00000050875_A730017C20Rik	3.20675	1.63753	0.672307	2.43568	0.0148636	0.3005	A730017C20Rik	protein_coding
493	ENSMUSG00000037225	ENSMUSG00000037225_Fgf2	658.878	1.63539	0.531053	3.07952	0.00207337	0.0804928	Fgf2	protein_coding
494	ENSMUSG00000020303	ENSMUSG00000020303_Stc2	87.262	1.63499	0.556148	2.93984	0.00328381	0.112747	Stc2	protein_coding
495	ENSMUSG00000027901	ENSMUSG00000027901_Dennd2d	237.379	1.63459	0.561057	2.91342	0.00357493	0.118894	Dennd2d	protein_coding
496	ENSMUSG00000042485	ENSMUSG00000042485_Mustn1	163.475	1.63427	0.351517	4.64921	3.33212e-06	0.000473496	Mustn1	protein_coding
497	ENSMUSG00000024481	ENSMUSG00000024481_Lvrn	117.765	1.6331	0.458599	3.56106	0.000369357	0.0223412	Lvrn	protein_coding
498	ENSMUSG00000051279	ENSMUSG00000051279_Gdf6	4.41747	1.63279	0.666408	2.45014	0.0142802	0.293676	Gdf6	protein_coding
499	ENSMUSG00000021983	ENSMUSG00000021983_Atp8a2	7.45133	1.63138	0.606754	2.6887	0.00717306	0.19455	Atp8a2	protein_coding
500	ENSMUSG00000034353	ENSMUSG00000034353_Ramp1	70.0602	1.63059	0.495582	3.29026	0.00100096	0.0477933	Ramp1	protein_coding
501	ENSMUSG00000022840	ENSMUSG00000022840_Adcy5	1296.42	1.6292	0.559066	2.91415	0.00356656	0.118881	Adcy5	protein_coding
502	ENSMUSG00000027257	ENSMUSG00000027257_Pacsin3	257.651	1.62861	0.451612	3.60621	0.000310699	0.0195912	Pacsin3	protein_coding
503	ENSMUSG00000050663	ENSMUSG00000050663_Trhde	162.54	1.62755	0.671909	2.42227	0.0154239	0.307412	Trhde	protein_coding
504	ENSMUSG00000085113	ENSMUSG00000085113_B130011K05Rik	12.2066	1.62526	0.662138	2.45457	0.0141052	0.292128	B130011K05Rik	lincRNA
505	ENSMUSG00000024892	ENSMUSG00000024892_Pcx	22283.8	1.6243	0.639059	2.54171	0.0110312	0.25482	Pcx	protein_coding
506	ENSMUSG00000042616	ENSMUSG00000042616_Oscp1	178.323	1.62332	0.57745	2.81119	0.00493584	0.151279	Oscp1	protein_coding
507	ENSMUSG00000083365	ENSMUSG00000083365_Gm12895	26.6307	1.61801	0.49201	3.28857	0.00100699	0.0480044	Gm12895	processed_pseudogene
508	ENSMUSG00000096968	ENSMUSG00000096968_Gm26620	2.62625	1.6177	0.673844	2.4007	0.0163637	0.318072	Gm26620	protein_coding
509	ENSMUSG00000028278	ENSMUSG00000028278_Rragd	247.697	1.61585	0.549043	2.94303	0.00325013	0.111849	Rragd	protein_coding
510	ENSMUSG00000103047	ENSMUSG00000103047_Gm37310	92.0772	1.61581	0.598974	2.69763	0.00698352	0.19101	Gm37310	TEC
511	ENSMUSG00000084819	ENSMUSG00000084819_Gm11967	2.29998	1.61576	0.660067	2.44787	0.0143705	0.294744	Gm11967	antisense
512	ENSMUSG00000032366	ENSMUSG00000032366_Tpm1	4710.11	1.61496	0.363244	4.44593	8.75133e-06	0.00103962	Tpm1	protein_coding
513	ENSMUSG00000039037	ENSMUSG00000039037_St6galnac5	177.271	1.61276	0.539265	2.99067	0.00278365	0.0998449	St6galnac5	protein_coding
514	ENSMUSG00000025876	ENSMUSG00000025876_Unc5a	289.36	1.61129	0.577537	2.78994	0.00527185	0.157514	Unc5a	protein_coding
515	ENSMUSG00000034780	ENSMUSG00000034780_B3galt1	42.6163	1.6104	0.477282	3.37411	0.000740552	0.0381994	B3galt1	protein_coding
516	ENSMUSG00000097756	ENSMUSG00000097756_A730056A06Rik	12.2857	1.61026	0.553712	2.90811	0.00363618	0.12066	A730056A06Rik	antisense
517	ENSMUSG00000091575	ENSMUSG00000091575_2010016I18Rik	114.444	1.60814	0.592694	2.71328	0.0066621	0.184532	2010016I18Rik	processed_transcript
518	ENSMUSG00000066154	ENSMUSG00000066154_Mup3	13.4704	1.60813	0.66068	2.43406	0.0149305	0.300829	Mup3	protein_coding
519	ENSMUSG00000104912	ENSMUSG00000104912_Gm43023	5.33232	1.60589	0.673502	2.3844	0.0171072	0.328209	Gm43023	TEC
520	ENSMUSG00000043126	ENSMUSG00000043126_D830039M14Rik	8.17531	1.6031	0.620154	2.585	0.00973783	0.236972	D830039M14Rik	protein_coding
521	ENSMUSG00000026621	ENSMUSG00000026621_Marc1	306.168	1.60125	0.666478	2.40256	0.0162806	0.317478	Marc1	protein_coding
522	ENSMUSG00000024903	ENSMUSG00000024903_Lao1	2.84984	1.60003	0.657156	2.43477	0.0149012	0.300829	Lao1	protein_coding
523	ENSMUSG00000051243	ENSMUSG00000051243_Islr2	527.551	1.59976	0.64212	2.49137	0.0127251	0.275855	Islr2	protein_coding
524	ENSMUSG00000023964	ENSMUSG00000023964_Calcr	2.71882	1.59915	0.657223	2.43319	0.0149664	0.300942	Calcr	protein_coding
525	ENSMUSG00000034472	ENSMUSG00000034472_Rasd2	9.99748	1.5984	0.639057	2.50119	0.0123778	0.270907	Rasd2	protein_coding
526	ENSMUSG00000070509	ENSMUSG00000070509_Rgma	378.729	1.5974	0.378977	4.21503	2.49748e-05	0.00231839	Rgma	protein_coding
527	ENSMUSG00000031808	ENSMUSG00000031808_Slc27a1	4836.73	1.5953	0.526901	3.02771	0.00246413	0.0913636	Slc27a1	protein_coding
528	ENSMUSG00000046856	ENSMUSG00000046856_Gpr1	44.0962	1.59458	0.503875	3.16463	0.00155281	0.0663966	Gpr1	protein_coding
529	ENSMUSG00000057606	ENSMUSG00000057606_Colq	8.14653	1.59362	0.674371	2.36312	0.018122	0.340851	Colq	protein_coding
530	ENSMUSG00000028957	ENSMUSG00000028957_Per3	669.553	1.5933	0.429849	3.70664	0.000210025	0.0143392	Per3	protein_coding
531	ENSMUSG00000084865	ENSMUSG00000084865_Gm15723	2.57265	1.59281	0.657628	2.42205	0.0154332	0.307412	Gm15723	antisense
532	ENSMUSG00000030088	ENSMUSG00000030088_Aldh1l1	3135.51	1.59088	0.606383	2.62356	0.00870151	0.219005	Aldh1l1	protein_coding
533	ENSMUSG00000091345	ENSMUSG00000091345_Col6a5	44.1303	1.58828	0.655772	2.422	NA	NA	Col6a5	protein_coding
534	ENSMUSG00000101701	ENSMUSG00000101701_4930521E06Rik	3.82212	1.58764	0.664044	2.39086	0.0168088	0.32437	4930521E06Rik	antisense
535	ENSMUSG00000028179	ENSMUSG00000028179_Cth	105.74	1.58329	0.627738	2.52221	0.0116619	0.263583	Cth	protein_coding
536	ENSMUSG00000087523	ENSMUSG00000087523_Gm12319	19.8293	1.58275	0.568515	2.784	0.00536929	0.158466	Gm12319	lincRNA
537	ENSMUSG00000103409	ENSMUSG00000103409_Lsmem2	3.92409	1.58274	0.666725	2.3739	0.0176013	0.333994	Lsmem2	lincRNA
538	ENSMUSG00000104547	ENSMUSG00000104547_Gm43022	27.7843	1.5806	0.639719	2.47078	0.0134819	0.285287	Gm43022	TEC
539	ENSMUSG00000022591	ENSMUSG00000022591_Gm9747	94.2449	1.57924	0.548263	2.88045	0.00397113	0.128754	Gm9747	protein_coding
540	ENSMUSG00000028865	ENSMUSG00000028865_Cd164l2	31.271	1.57908	0.661332	2.38773	0.0169528	0.326703	Cd164l2	protein_coding
541	ENSMUSG00000040705	ENSMUSG00000040705_A930016O22Rik	14.5792	1.57877	0.664701	2.37516	0.0175415	0.33331	A930016O22Rik	antisense
542	ENSMUSG00000030319	ENSMUSG00000030319_Cand2	154.69	1.57823	0.406076	3.88655	0.000101681	0.00780313	Cand2	protein_coding
543	ENSMUSG00000105528	ENSMUSG00000105528_Gm43519	8.53954	1.57418	0.625346	2.51729	0.0118261	0.264503	Gm43519	TEC
544	ENSMUSG00000029335	ENSMUSG00000029335_Bmp3	496.477	1.57406	0.507605	3.10095	0.00192901	0.0772555	Bmp3	protein_coding
545	ENSMUSG00000025427	ENSMUSG00000025427_Rnf165	36.651	1.57386	0.579227	2.71717	0.00658422	0.182752	Rnf165	protein_coding
546	ENSMUSG00000021214	ENSMUSG00000021214_Akr1c18	171.473	1.57035	0.608793	2.57945	0.00989584	0.239033	Akr1c18	protein_coding
547	ENSMUSG00000071317	ENSMUSG00000071317_Bves	50.3984	1.56972	0.447229	3.50988	0.000448307	0.0261577	Bves	protein_coding
548	ENSMUSG00000018846	ENSMUSG00000018846_Pank3	10549.9	1.56808	0.576517	2.71991	0.00652992	0.181973	Pank3	protein_coding
549	ENSMUSG00000073929	ENSMUSG00000073929_Trim30e-ps1	9.13225	1.56789	0.633756	2.47396	0.0133624	0.284	Trim30e-ps1	transcribed_unprocessed_pseudogene
550	ENSMUSG00000031936	ENSMUSG00000031936_Hephl1	183.851	1.56784	0.671983	2.33316	NA	NA	Hephl1	protein_coding
551	ENSMUSG00000104350	ENSMUSG00000104350_Gm38244	73.7802	1.56688	0.553242	2.83218	0.00462314	0.143322	Gm38244	TEC
552	ENSMUSG00000053398	ENSMUSG00000053398_Phgdh	1297.57	1.56673	0.549516	2.8511	0.00435682	0.138093	Phgdh	protein_coding
553	ENSMUSG00000013936	ENSMUSG00000013936_Myl2	257.63	1.56654	0.647315	2.42006	0.015518	0.308274	Myl2	protein_coding
554	ENSMUSG00000059991	ENSMUSG00000059991_Nptx2	15.7476	1.56613	0.63308	2.47383	0.0133673	0.284	Nptx2	protein_coding
555	ENSMUSG00000020681	ENSMUSG00000020681_Ace	1947.61	1.56612	0.391809	3.99716	6.41061e-05	0.00524487	Ace	protein_coding
556	ENSMUSG00000048826	ENSMUSG00000048826_Dact2	195.541	1.56486	0.581726	2.69003	0.00714451	0.193953	Dact2	protein_coding
557	ENSMUSG00000036136	ENSMUSG00000036136_Fam110c	133.31	1.56417	0.619577	2.52458	0.0115835	0.263213	Fam110c	protein_coding
558	ENSMUSG00000020010	ENSMUSG00000020010_Vnn3	125.338	1.56237	0.608093	2.56929	0.0101907	0.242706	Vnn3	protein_coding
559	ENSMUSG00000055003	ENSMUSG00000055003_Lrtm2	2.26809	1.56163	0.656602	2.37835	0.0173901	0.331283	Lrtm2	protein_coding
560	ENSMUSG00000097413	ENSMUSG00000097413_A830052D11Rik	10.5938	1.56086	0.612366	2.5489	0.0108065	0.252312	A830052D11Rik	lincRNA
561	ENSMUSG00000108934	ENSMUSG00000108934_RP23-124B2.7	9.80893	1.55951	0.618934	2.51966	0.0117467	0.264092	RP23-124B2.7	antisense
562	ENSMUSG00000100855	ENSMUSG00000100855_Gm6976	2.66968	1.55919	0.654795	2.38119	0.0172569	0.330014	Gm6976	protein_coding
563	ENSMUSG00000040118	ENSMUSG00000040118_Cacna2d1	716.618	1.55568	0.368976	4.2162	2.48449e-05	0.00231839	Cacna2d1	protein_coding
564	ENSMUSG00000021047	ENSMUSG00000021047_Nova1	456.158	1.55477	0.41862	3.71404	0.000203974	0.0140227	Nova1	protein_coding
565	ENSMUSG00000086460	ENSMUSG00000086460_Gm12236	4.72148	1.55315	0.67416	2.30383	0.0212322	0.372129	Gm12236	antisense
566	ENSMUSG00000046480	ENSMUSG00000046480_Scn4b	368.844	1.55234	0.614423	2.5265	0.0115207	0.26279	Scn4b	protein_coding
567	ENSMUSG00000036655	ENSMUSG00000036655_Colec11	8.91514	1.54939	0.611759	2.53268	0.0113194	0.259193	Colec11	protein_coding
568	ENSMUSG00000028716	ENSMUSG00000028716_Pdzk1ip1	7.74057	1.54927	0.672681	2.30313	NA	NA	Pdzk1ip1	protein_coding
569	ENSMUSG00000087531	ENSMUSG00000087531_Gm15606	4.31919	1.54772	0.670496	2.30832	0.0209814	0.369652	Gm15606	sense_intronic
570	ENSMUSG00000068373	ENSMUSG00000068373_D430041D05Rik	7.97206	1.5475	0.67011	2.30932	0.0209261	0.369172	D430041D05Rik	protein_coding
571	ENSMUSG00000061080	ENSMUSG00000061080_Lsamp	16.254	1.54632	0.570656	2.70973	0.00673384	0.186132	Lsamp	protein_coding
572	ENSMUSG00000043639	ENSMUSG00000043639_Rbm20	60.4264	1.54475	0.579982	2.66344	0.00773451	0.202564	Rbm20	protein_coding
573	ENSMUSG00000070576	ENSMUSG00000070576_Mn1	335.735	1.54434	0.45772	3.37399	0.000740862	0.0381994	Mn1	protein_coding
574	ENSMUSG00000052396	ENSMUSG00000052396_Mogat2	43.3023	1.54325	0.664141	2.32368	0.0201426	0.361259	Mogat2	protein_coding
575	ENSMUSG00000027605	ENSMUSG00000027605_Acss2	6381.62	1.54287	0.660619	2.33549	0.0195176	0.355834	Acss2	protein_coding
576	ENSMUSG00000090667	ENSMUSG00000090667_Gm765	7.31641	1.54266	0.674287	2.28784	0.0221467	0.381738	Gm765	protein_coding
577	ENSMUSG00000037071	ENSMUSG00000037071_Scd1	350119	1.54252	0.640913	2.40675	0.0160952	0.315413	Scd1	protein_coding
578	ENSMUSG00000087034	ENSMUSG00000087034_Cbfa2t2-ps1	3.84075	1.54112	0.674122	2.28612	0.0222474	0.382365	Cbfa2t2-ps1	processed_pseudogene
579	ENSMUSG00000027223	ENSMUSG00000027223_Mapk8ip1	397.108	1.54055	0.548722	2.80752	NA	NA	Mapk8ip1	protein_coding
580	ENSMUSG00000027805	ENSMUSG00000027805_Pfn2	240.598	1.53948	0.338858	4.54314	5.54228e-06	0.000715653	Pfn2	protein_coding
581	ENSMUSG00000045103	ENSMUSG00000045103_Dmd	684.109	1.53708	0.502915	3.05634	0.00224054	0.0848748	Dmd	protein_coding
582	ENSMUSG00000038248	ENSMUSG00000038248_Sobp	62.8736	1.53647	0.432624	3.55152	0.000383017	0.0229339	Sobp	protein_coding
583	ENSMUSG00000047094	ENSMUSG00000047094_Ofcc1	8.63316	1.53625	0.67427	2.27839	0.0227032	0.38773	Ofcc1	protein_coding
584	ENSMUSG00000005338	ENSMUSG00000005338_Cadm3	598.132	1.53564	0.429517	3.57526	0.000349881	0.0212497	Cadm3	protein_coding
585	ENSMUSG00000029499	ENSMUSG00000029499_Pxmp2	257.632	1.5317	0.592478	2.58524	0.00973112	0.236972	Pxmp2	protein_coding
586	ENSMUSG00000053279	ENSMUSG00000053279_Aldh1a1	926.943	1.53116	0.550029	2.78377	0.00537308	0.158466	Aldh1a1	protein_coding
587	ENSMUSG00000043629	ENSMUSG00000043629_1700019D03Rik	299.493	1.53089	0.562151	2.72327	0.00646395	0.180936	1700019D03Rik	protein_coding
588	ENSMUSG00000039760	ENSMUSG00000039760_Il22ra2	2.8089	1.52949	0.652507	2.34402	0.0190771	0.351688	Il22ra2	protein_coding
589	ENSMUSG00000049892	ENSMUSG00000049892_Rasd1	442.723	1.5294	0.554567	2.75784	0.00581852	0.168097	Rasd1	protein_coding
590	ENSMUSG00000032492	ENSMUSG00000032492_Pth1r	540.327	1.52835	0.546326	2.79751	0.00514988	0.155276	Pth1r	protein_coding
591	ENSMUSG00000108575	ENSMUSG00000108575_RP23-435E16.4	7.47601	1.52579	0.65479	2.3302	0.0197956	0.358109	RP23-435E16.4	lincRNA
592	ENSMUSG00000042401	ENSMUSG00000042401_Crtac1	50.2211	1.52558	0.646686	2.35907	0.0183207	0.342099	Crtac1	protein_coding
593	ENSMUSG00000020917	ENSMUSG00000020917_Acly	40029.7	1.52489	0.659026	2.31385	0.020676	0.365988	Acly	protein_coding
594	ENSMUSG00000074766	ENSMUSG00000074766_Ism1	86.5176	1.52177	0.491093	3.09874	0.00194346	0.0775054	Ism1	protein_coding
595	ENSMUSG00000043463	ENSMUSG00000043463_Rab9b	9.83655	1.52177	0.672994	2.26119	0.0237476	0.395024	Rab9b	protein_coding
596	ENSMUSG00000010122	ENSMUSG00000010122_Slc47a1	16.5004	1.52111	0.613661	2.47875	0.0131842	0.281696	Slc47a1	protein_coding
597	ENSMUSG00000027556	ENSMUSG00000027556_Car1	7.9717	1.52109	0.657248	2.31432	0.02065	0.365921	Car1	protein_coding
598	ENSMUSG00000023328	ENSMUSG00000023328_Ache	24.2539	1.52045	0.657446	2.31266	0.0207416	0.366669	Ache	protein_coding
599	ENSMUSG00000037005	ENSMUSG00000037005_Xpnpep2	143.39	1.51329	0.427415	3.54057	0.000399267	0.0237632	Xpnpep2	protein_coding
600	ENSMUSG00000050321	ENSMUSG00000050321_Neto1	7.67731	1.51224	0.649824	2.32716	0.0199568	0.359427	Neto1	protein_coding
601	ENSMUSG00000029255	ENSMUSG00000029255_Gnrhr	4.95319	1.51182	0.671972	2.24982	0.0244603	0.399805	Gnrhr	protein_coding
602	ENSMUSG00000086287	ENSMUSG00000086287_Gm15972	11.3093	1.51018	0.60371	2.5015	0.0123668	0.270907	Gm15972	antisense
603	ENSMUSG00000092345	ENSMUSG00000092345_Gm20503	65.7636	1.50883	0.669471	2.25376	0.024211	0.3977	Gm20503	protein_coding
604	ENSMUSG00000038550	ENSMUSG00000038550_Ciart	61.0461	1.50848	0.54179	2.78426	0.00536496	0.158466	Ciart	protein_coding
605	ENSMUSG00000025784	ENSMUSG00000025784_Clec3b	634.723	1.50799	0.572271	2.6351	0.00841119	0.214608	Clec3b	protein_coding
606	ENSMUSG00000060969	ENSMUSG00000060969_Irx1	51.9551	1.50771	0.622114	2.42352	0.0153709	0.306995	Irx1	protein_coding
607	ENSMUSG00000032010	ENSMUSG00000032010_Usp2	333.107	1.50614	0.48396	3.11211	0.00185752	0.0752613	Usp2	protein_coding
608	ENSMUSG00000021265	ENSMUSG00000021265_Slc25a29	43.1375	1.50429	0.518842	2.89932	0.00373979	0.123135	Slc25a29	protein_coding
609	ENSMUSG00000102828	ENSMUSG00000102828_Gm38182	72.2614	1.50379	0.396361	3.79398	0.000148249	0.0108712	Gm38182	processed_transcript
610	ENSMUSG00000044724	ENSMUSG00000044724_Gpr152	15.52	1.50184	0.579716	2.59064	0.00957974	0.234637	Gpr152	protein_coding
611	ENSMUSG00000031209	ENSMUSG00000031209_Heph	907.891	1.50086	0.614982	2.4405	0.0146671	0.297946	Heph	protein_coding
612	ENSMUSG00000020334	ENSMUSG00000020334_Slc22a4	229.145	1.50062	0.583988	2.56961	0.0101813	0.242676	Slc22a4	protein_coding
613	ENSMUSG00000021950	ENSMUSG00000021950_Anxa8	173.286	1.4999	0.526557	2.8485	0.0043926	0.138931	Anxa8	protein_coding
614	ENSMUSG00000054493	ENSMUSG00000054493_Gm9947	9.8215	1.49863	0.633999	2.36378	0.0180895	0.340457	Gm9947	antisense
615	ENSMUSG00000079654	ENSMUSG00000079654_Prrt4	46.3444	1.49695	0.599883	2.4954	0.0125814	0.27374	Prrt4	protein_coding
616	ENSMUSG00000031283	ENSMUSG00000031283_Chrdl1	757.077	1.49352	0.525555	2.8418	0.00448595	0.140833	Chrdl1	protein_coding
617	ENSMUSG00000034839	ENSMUSG00000034839_Larp6	63.8192	1.49238	0.517178	2.88563	0.00390631	0.127344	Larp6	protein_coding
618	ENSMUSG00000015085	ENSMUSG00000015085_Entpd2	316.507	1.49233	0.532147	2.80436	0.00504158	0.153383	Entpd2	protein_coding
619	ENSMUSG00000084064	ENSMUSG00000084064_Gm12079	2.50185	1.49125	0.67155	2.22062	0.026377	0.416023	Gm12079	processed_pseudogene
620	ENSMUSG00000016552	ENSMUSG00000016552_Foxred2	127.046	1.48949	0.367289	4.05536	5.00571e-05	0.00419956	Foxred2	protein_coding
621	ENSMUSG00000086918	ENSMUSG00000086918_4930429F24Rik	21.764	1.48936	0.558654	2.66597	0.00767656	0.201758	4930429F24Rik	processed_transcript
622	ENSMUSG00000031725	ENSMUSG00000031725_Ces1f	1095.05	1.48926	0.604409	2.46399	0.0137399	0.28818	Ces1f	protein_coding
623	ENSMUSG00000066170	ENSMUSG00000066170_E230001N04Rik	35.1692	1.48812	0.457574	3.2522	0.00114515	0.0533069	E230001N04Rik	lincRNA
624	ENSMUSG00000045238	ENSMUSG00000045238_A730035I17Rik	16.9545	1.48746	0.653315	2.27679	0.0227989	0.388391	A730035I17Rik	antisense
625	ENSMUSG00000028978	ENSMUSG00000028978_Nos3	798.406	1.48576	0.500024	2.97137	0.00296475	0.104391	Nos3	protein_coding
626	ENSMUSG00000107040	ENSMUSG00000107040_Gm43791	6.00514	1.4849	0.671719	2.21059	0.0270641	0.423487	Gm43791	antisense
627	ENSMUSG00000029482	ENSMUSG00000029482_Aacs	4062.99	1.48354	0.607556	2.44181	0.0146138	0.297777	Aacs	protein_coding
628	ENSMUSG00000097079	ENSMUSG00000097079_Gm26604	5.29373	1.48327	0.659543	2.24894	0.0245166	0.400056	Gm26604	antisense
629	ENSMUSG00000037872	ENSMUSG00000037872_Ackr1	117.335	1.48107	0.426297	3.47427	0.000512251	0.0289778	Ackr1	protein_coding
630	ENSMUSG00000080950	ENSMUSG00000080950_Gm7278	3.74153	1.47909	0.669651	2.20875	0.027192	0.423924	Gm7278	processed_pseudogene
631	ENSMUSG00000048402	ENSMUSG00000048402_Gli2	44.4624	1.47838	0.471532	3.13526	0.001717	0.0710212	Gli2	protein_coding
632	ENSMUSG00000055407	ENSMUSG00000055407_Map6	291.088	1.47808	0.475699	3.10718	0.00188882	0.0761139	Map6	protein_coding
633	ENSMUSG00000030048	ENSMUSG00000030048_Gkn3	8.41882	1.47567	0.672123	2.19554	0.0281249	0.430768	Gkn3	protein_coding
634	ENSMUSG00000020799	ENSMUSG00000020799_Tekt1	6.11234	1.47456	0.655729	2.24873	0.0245295	0.400056	Tekt1	protein_coding
635	ENSMUSG00000082068	ENSMUSG00000082068_Gm2673	5.76163	1.47179	0.655666	2.24473	0.0247858	0.400715	Gm2673	processed_pseudogene
636	ENSMUSG00000000184	ENSMUSG00000000184_Ccnd2	3690.44	1.47178	0.501102	2.93708	0.00331316	0.113101	Ccnd2	protein_coding
637	ENSMUSG00000088014	ENSMUSG00000088014_Gm23743	2.77982	1.4703	0.673214	2.184	0.0289625	0.436407	Gm23743	misc_RNA
638	ENSMUSG00000085532	ENSMUSG00000085532_B430319H21Rik	5.80078	1.46915	0.667886	2.19971	0.0278276	0.428658	B430319H21Rik	lincRNA
639	ENSMUSG00000000183	ENSMUSG00000000183_Fgf6	2.08098	1.46896	0.651048	2.2563	0.0240515	0.396773	Fgf6	protein_coding
640	ENSMUSG00000028024	ENSMUSG00000028024_Enpep	2155.48	1.46881	0.550209	2.66955	0.00759521	0.200685	Enpep	protein_coding
641	ENSMUSG00000082044	ENSMUSG00000082044_Snrpert	4.44836	1.4671	0.671558	2.18461	0.0289172	0.435945	Snrpert	processed_pseudogene
642	ENSMUSG00000027380	ENSMUSG00000027380_Acoxl	7.06744	1.4663	0.672214	2.18129	0.0291619	0.438299	Acoxl	protein_coding
643	ENSMUSG00000020889	ENSMUSG00000020889_Nr1d1	922.154	1.46603	0.4625	3.16979	0.00152549	0.0658509	Nr1d1	protein_coding
644	ENSMUSG00000105689	ENSMUSG00000105689_Gm43120	7.96832	1.46518	0.628555	2.33102	0.019752	0.358109	Gm43120	antisense
645	ENSMUSG00000022496	ENSMUSG00000022496_Tnfrsf17	8.81908	1.46464	0.601399	2.43539	0.0148758	0.300542	Tnfrsf17	protein_coding
646	ENSMUSG00000042845	ENSMUSG00000042845_Wfdc12	5.52323	1.46431	0.674398	2.17128	0.0299102	0.444819	Wfdc12	protein_coding
647	ENSMUSG00000021943	ENSMUSG00000021943_Gdf10	243.638	1.46397	0.444357	3.29459	0.000985661	0.0472147	Gdf10	protein_coding
648	ENSMUSG00000026365	ENSMUSG00000026365_Cfh	2026.85	1.46137	0.395128	3.69847	0.000216905	0.0147075	Cfh	protein_coding
649	ENSMUSG00000028927	ENSMUSG00000028927_Padi2	311.923	1.46059	0.437899	3.33544	0.000851636	0.0418754	Padi2	protein_coding
650	ENSMUSG00000001918	ENSMUSG00000001918_Slc1a5	11649.9	1.46044	0.570113	2.56166	0.0104173	0.246128	Slc1a5	protein_coding
651	ENSMUSG00000031543	ENSMUSG00000031543_Ank1	212.726	1.45916	0.357511	4.08145	4.47565e-05	0.00380866	Ank1	protein_coding
652	ENSMUSG00000047409	ENSMUSG00000047409_Ctdspl	1146.11	1.45905	0.552263	2.64195	0.00824298	0.212139	Ctdspl	protein_coding
653	ENSMUSG00000027016	ENSMUSG00000027016_Zfp385b	21.9367	1.45657	0.52254	2.78748	0.00531194	0.158036	Zfp385b	protein_coding
654	ENSMUSG00000066113	ENSMUSG00000066113_Adamtsl1	536.283	1.45634	0.486233	2.99514	0.00274317	0.098751	Adamtsl1	protein_coding
655	ENSMUSG00000024365	ENSMUSG00000024365_Cyp21a1	7.90904	1.45398	0.633606	2.29477	0.0217464	0.37739	Cyp21a1	protein_coding
656	ENSMUSG00000075538	ENSMUSG00000075538_Gm10855	68.0835	1.45342	0.471034	3.08559	0.00203149	0.0792815	Gm10855	sense_intronic
657	ENSMUSG00000024803	ENSMUSG00000024803_Ankrd1	20.7744	1.45204	0.665896	2.18058	0.0292145	0.438646	Ankrd1	protein_coding
658	ENSMUSG00000038155	ENSMUSG00000038155_Gstp2	171.107	1.45151	0.404548	3.58797	0.000333257	0.020627	Gstp2	protein_coding
659	ENSMUSG00000032186	ENSMUSG00000032186_Tmod2	468.027	1.45149	0.260354	5.57505	2.47457e-08	7.57653e-06	Tmod2	protein_coding
660	ENSMUSG00000018169	ENSMUSG00000018169_Mfng	548.304	1.45117	0.545606	2.65975	0.00781988	0.204259	Mfng	protein_coding
661	ENSMUSG00000087290	ENSMUSG00000087290_Gm15866	3.72889	1.44914	0.674308	2.14908	0.0316278	0.459546	Gm15866	antisense
662	ENSMUSG00000093511	ENSMUSG00000093511_Gm20680	2.31369	1.44734	0.670863	2.15743	0.0309723	0.453797	Gm20680	antisense
663	ENSMUSG00000030110	ENSMUSG00000030110_Ret	336.831	1.4448	0.60515	2.38751	0.0169627	0.326703	Ret	protein_coding
664	ENSMUSG00000107451	ENSMUSG00000107451_Gm44421	20.5779	1.44341	0.595505	2.42385	0.0153571	0.306995	Gm44421	lincRNA
665	ENSMUSG00000068699	ENSMUSG00000068699_Flnc	2824.31	1.4431	0.488918	2.95161	0.0031612	0.109423	Flnc	protein_coding
666	ENSMUSG00000025592	ENSMUSG00000025592_Dach2	8.3932	1.44301	0.653166	2.20925	0.0271572	0.423924	Dach2	protein_coding
667	ENSMUSG00000073418	ENSMUSG00000073418_C4b	14221.9	1.44285	0.522505	2.76142	0.00575506	0.166751	C4b	protein_coding
668	ENSMUSG00000031344	ENSMUSG00000031344_Gabrq	5.54963	1.44209	0.673956	2.13974	0.0323755	0.466643	Gabrq	protein_coding
669	ENSMUSG00000071656	ENSMUSG00000071656_Lrrn4cl	1230.3	1.44142	0.550345	2.61912	0.00881579	0.221319	Lrrn4cl	protein_coding
670	ENSMUSG00000073565	ENSMUSG00000073565_Prr16	69.3981	1.4414	0.629095	2.29123	0.0219501	0.37923	Prr16	protein_coding
671	ENSMUSG00000022490	ENSMUSG00000022490_Ppp1r1a	724.511	1.4407	0.630729	2.28418	0.0223608	0.383204	Ppp1r1a	protein_coding
672	ENSMUSG00000001249	ENSMUSG00000001249_Hpn	31.7629	1.43829	0.54097	2.65872	0.00784387	0.204526	Hpn	protein_coding
673	ENSMUSG00000021872	ENSMUSG00000021872_Rnase10	13.8318	1.43815	0.587835	2.44653	0.014424	0.295434	Rnase10	protein_coding
674	ENSMUSG00000028476	ENSMUSG00000028476_Reck	245.691	1.43754	0.435175	3.30337	0.000955307	0.0461374	Reck	protein_coding
675	ENSMUSG00000034324	ENSMUSG00000034324_Tmem132c	18.8954	1.43518	0.582745	2.46279	0.0137862	0.288743	Tmem132c	protein_coding
676	ENSMUSG00000030087	ENSMUSG00000030087_Klf15	787.459	1.43484	0.588939	2.43632	0.0148376	0.300382	Klf15	protein_coding
677	ENSMUSG00000041417	ENSMUSG00000041417_Pik3r1	5793.46	1.43305	0.500521	2.86312	0.00419495	0.134687	Pik3r1	protein_coding
678	ENSMUSG00000106102	ENSMUSG00000106102_Gm43493	2.57469	1.43109	0.670993	2.1328	0.0329414	0.472394	Gm43493	processed_pseudogene
679	ENSMUSG00000022449	ENSMUSG00000022449_Adamts20	15.7958	1.4286	0.580147	2.46249	0.0137977	0.288779	Adamts20	protein_coding
680	ENSMUSG00000023993	ENSMUSG00000023993_Treml1	6.78243	1.42845	0.628443	2.27299	0.0230266	0.390558	Treml1	protein_coding
681	ENSMUSG00000062563	ENSMUSG00000062563_Cys1	17.1327	1.42839	0.503323	2.83793	0.00454076	0.142253	Cys1	protein_coding
682	ENSMUSG00000029123	ENSMUSG00000029123_Stk32b	8.14597	1.42729	0.649893	2.19619	0.0280781	0.430285	Stk32b	protein_coding
683	ENSMUSG00000059751	ENSMUSG00000059751_Rps3a3	2.01825	1.42655	0.647872	2.20191	0.027672	0.428036	Rps3a3	processed_pseudogene
684	ENSMUSG00000008489	ENSMUSG00000008489_Elavl2	6.23342	1.42642	0.663682	2.14926	0.0316141	0.459546	Elavl2	protein_coding
685	ENSMUSG00000053930	ENSMUSG00000053930_Shisa6	21.5358	1.42589	0.64967	2.19478	0.0281791	0.430768	Shisa6	protein_coding
686	ENSMUSG00000019312	ENSMUSG00000019312_Grb7	14.6496	1.42475	0.661573	2.15357	0.0312737	0.456411	Grb7	protein_coding
687	ENSMUSG00000085091	ENSMUSG00000085091_Egfros	102.296	1.42442	0.413312	3.44636	0.000568193	0.0315416	Egfros	antisense
688	ENSMUSG00000056596	ENSMUSG00000056596_Trnp1	37.0676	1.42369	0.474688	2.99922	0.00270676	0.0977957	Trnp1	protein_coding
689	ENSMUSG00000098859	ENSMUSG00000098859_Gm27389	1.96006	1.42327	0.64784	2.19695	0.0280238	0.429674	Gm27389	misc_RNA
690	ENSMUSG00000032925	ENSMUSG00000032925_Itgbl1	200.511	1.42156	0.607529	2.3399	0.0192889	0.352964	Itgbl1	protein_coding
691	ENSMUSG00000057969	ENSMUSG00000057969_Sema3b	203.301	1.42123	0.359149	3.95723	7.58241e-05	0.00600537	Sema3b	protein_coding
692	ENSMUSG00000034958	ENSMUSG00000034958_Atcay	5.0751	1.4212	0.639947	2.22082	NA	NA	Atcay	protein_coding
693	ENSMUSG00000005360	ENSMUSG00000005360_Slc1a3	2530.06	1.42049	0.513819	2.76458	0.00569963	0.16563	Slc1a3	protein_coding
694	ENSMUSG00000028862	ENSMUSG00000028862_Map3k6	548.152	1.4165	0.42419	3.33929	0.000839915	0.0417833	Map3k6	protein_coding
695	ENSMUSG00000056486	ENSMUSG00000056486_Chn1	247.519	1.41539	0.588398	2.40549	0.0161508	0.315983	Chn1	protein_coding
696	ENSMUSG00000106710	ENSMUSG00000106710_Gm43166	6.01046	1.41498	0.670789	2.10943	0.0349077	0.486248	Gm43166	sense_intronic
697	ENSMUSG00000032024	ENSMUSG00000032024_Clmp	1057.05	1.41335	0.259412	5.4483	5.08523e-08	1.47224e-05	Clmp	protein_coding
698	ENSMUSG00000086480	ENSMUSG00000086480_Gm15287	47.6307	1.41156	0.38631	3.65395	0.00025824	0.0171576	Gm15287	antisense
699	ENSMUSG00000058740	ENSMUSG00000058740_Kcnt1	3.70056	1.40987	0.673295	2.09399	0.0362612	0.498344	Kcnt1	protein_coding
700	ENSMUSG00000030043	ENSMUSG00000030043_Tacr1	9.81821	1.40981	0.644877	2.18617	0.0288029	0.435583	Tacr1	protein_coding
701	ENSMUSG00000030495	ENSMUSG00000030495_Slc7a10	1000.01	1.40945	0.644674	2.18629	0.0287942	0.435583	Slc7a10	protein_coding
702	ENSMUSG00000038663	ENSMUSG00000038663_Fsd2	435.429	1.40655	0.594904	2.36433	0.0180628	0.340169	Fsd2	protein_coding
703	ENSMUSG00000094335	ENSMUSG00000094335_Igkv1-117	8.36181	1.40549	0.646233	2.17489	NA	NA	Igkv1-117	IG_V_gene
704	ENSMUSG00000079013	ENSMUSG00000079013_Serpina3j	5.88595	1.40468	0.637915	2.20198	0.0276665	0.428036	Serpina3j	protein_coding
705	ENSMUSG00000101693	ENSMUSG00000101693_Gm19461	2.96143	1.40465	0.664362	2.11429	0.0344906	0.483863	Gm19461	antisense
706	ENSMUSG00000045502	ENSMUSG00000045502_Hcar2	186.783	1.40445	0.507223	2.76889	0.00562477	0.164258	Hcar2	protein_coding
707	ENSMUSG00000005952	ENSMUSG00000005952_Trpv1	96.1732	1.40389	0.642447	2.18522	0.0288726	0.435724	Trpv1	protein_coding
708	ENSMUSG00000022843	ENSMUSG00000022843_Clcn2	80.238	1.40325	0.421123	3.33217	0.00086171	0.0422309	Clcn2	protein_coding
709	ENSMUSG00000079588	ENSMUSG00000079588_Tmem182	864.26	1.40289	0.60374	2.32366	0.0201436	0.361259	Tmem182	protein_coding
710	ENSMUSG00000076523	ENSMUSG00000076523_Igkv15-103	6.61191	1.40178	0.648187	2.16262	0.0305706	0.450579	Igkv15-103	IG_V_gene
711	ENSMUSG00000039126	ENSMUSG00000039126_Prune2	1183.1	1.40135	0.43157	3.24709	0.00116591	0.0540195	Prune2	protein_coding
712	ENSMUSG00000048373	ENSMUSG00000048373_Fgfbp1	3.14982	1.40026	0.665324	2.10463	0.0353232	0.489074	Fgfbp1	protein_coding
713	ENSMUSG00000015850	ENSMUSG00000015850_Adamtsl4	447.166	1.40018	0.321321	4.35758	1.31508e-05	0.0013801	Adamtsl4	protein_coding
714	ENSMUSG00000103733	ENSMUSG00000103733_Gm6162	2.3156	1.399	0.671389	2.08374	0.0371839	0.503339	Gm6162	processed_pseudogene
715	ENSMUSG00000026463	ENSMUSG00000026463_Atp2b4	2353.53	1.39795	0.293205	4.76784	1.86211e-06	0.000286543	Atp2b4	protein_coding
716	ENSMUSG00000046580	ENSMUSG00000046580_Gm7862	5.2177	1.39728	0.634806	2.20112	0.0277278	0.428366	Gm7862	processed_pseudogene
717	ENSMUSG00000022055	ENSMUSG00000022055_Nefl	92.8598	1.39693	0.671473	2.0804	NA	NA	Nefl	protein_coding
718	ENSMUSG00000031230	ENSMUSG00000031230_Fgf16	4.39817	1.39533	0.66314	2.10413	0.0353671	0.489225	Fgf16	protein_coding
719	ENSMUSG00000042417	ENSMUSG00000042417_Ccno	6.61255	1.39318	0.631936	2.20462	0.0274805	0.426064	Ccno	protein_coding
720	ENSMUSG00000086929	ENSMUSG00000086929_Gm11788	10.7773	1.39247	0.674308	2.06503	0.0389197	0.515326	Gm11788	antisense
721	ENSMUSG00000005320	ENSMUSG00000005320_Fgfr4	5.56988	1.392	0.670815	2.07508	0.0379787	0.508269	Fgfr4	protein_coding
722	ENSMUSG00000031548	ENSMUSG00000031548_Sfrp1	227.79	1.39126	0.452412	3.0752	0.00210362	0.0815607	Sfrp1	protein_coding
723	ENSMUSG00000044986	ENSMUSG00000044986_Tst	655.286	1.39114	0.598164	2.32568	0.0200355	0.359973	Tst	protein_coding
724	ENSMUSG00000082762	ENSMUSG00000082762_Gm12366	13.9776	1.39017	0.613086	2.2675	0.02336	0.39255	Gm12366	processed_pseudogene
725	ENSMUSG00000035258	ENSMUSG00000035258_Abi3bp	739.284	1.38991	0.412224	3.37173	0.000746982	0.0384482	Abi3bp	protein_coding
726	ENSMUSG00000021136	ENSMUSG00000021136_Smoc1	1237.46	1.38947	0.571199	2.43255	0.0149929	0.301268	Smoc1	protein_coding
727	ENSMUSG00000086233	ENSMUSG00000086233_Gm11816	34.1776	1.38924	0.539307	2.57597	0.00999583	0.239795	Gm11816	antisense
728	ENSMUSG00000032118	ENSMUSG00000032118_Fez1	142.316	1.3873	0.514274	2.69758	0.00698453	0.19101	Fez1	protein_coding
729	ENSMUSG00000108678	ENSMUSG00000108678_RP24-360F21.2	16.2944	1.38723	0.569262	2.43689	0.0148141	0.300112	RP24-360F21.2	TEC
730	ENSMUSG00000048191	ENSMUSG00000048191_Muc6	46.5881	1.38682	0.562298	2.46635	0.0136499	0.286899	Muc6	protein_coding
731	ENSMUSG00000046694	ENSMUSG00000046694_Fam46b	52.4839	1.38665	0.532938	2.6019	0.0092708	0.229636	Fam46b	protein_coding
732	ENSMUSG00000027611	ENSMUSG00000027611_Procr	365.909	1.38623	0.258482	5.36299	8.18571e-08	2.09575e-05	Procr	protein_coding
733	ENSMUSG00000072624	ENSMUSG00000072624_Gm5460	10.2676	1.38553	0.664688	2.08449	0.0371156	0.503096	Gm5460	protein_coding
734	ENSMUSG00000070942	ENSMUSG00000070942_Il1rl2	730.232	1.38537	0.363413	3.81211	0.000137783	0.0101791	Il1rl2	protein_coding
735	ENSMUSG00000075296	ENSMUSG00000075296_Aldh3b2	444.141	1.38351	0.579936	2.38563	0.0170499	0.327499	Aldh3b2	protein_coding
736	ENSMUSG00000097166	ENSMUSG00000097166_9330179D12Rik	5.22038	1.3834	0.665465	2.07884	0.037632	0.504802	9330179D12Rik	antisense
737	ENSMUSG00000109257	ENSMUSG00000109257_RP23-26C21.1	8.68403	1.38282	0.571922	2.41785	0.0156126	0.309361	RP23-26C21.1	TEC
738	ENSMUSG00000007030	ENSMUSG00000007030_Vwa7	17.864	1.38139	0.599315	2.30495	0.0211695	0.371684	Vwa7	protein_coding
739	ENSMUSG00000008845	ENSMUSG00000008845_Cd163	2538.33	1.38095	0.390319	3.538	0.000403175	0.0239	Cd163	protein_coding
740	ENSMUSG00000079164	ENSMUSG00000079164_Tlr5	201.749	1.38049	0.267627	5.15828	2.49223e-07	5.24942e-05	Tlr5	protein_coding
741	ENSMUSG00000084010	ENSMUSG00000084010_Gm13302	5.99067	1.38042	0.660352	2.09043	0.0365793	0.50017	Gm13302	unprocessed_pseudogene
742	ENSMUSG00000090145	ENSMUSG00000090145_Ugt1a6b	295.214	1.38	0.471378	2.92758	0.00341608	0.11542	Ugt1a6b	protein_coding
743	ENSMUSG00000035226	ENSMUSG00000035226_Rims4	118.016	1.37878	0.653596	2.10953	0.0348988	0.486248	Rims4	protein_coding
744	ENSMUSG00000041794	ENSMUSG00000041794_Myrip	116.27	1.37843	0.632717	2.17858	0.0293628	0.440395	Myrip	protein_coding
745	ENSMUSG00000020122	ENSMUSG00000020122_Egfr	2570.29	1.37798	0.326073	4.22599	2.3789e-05	0.00223579	Egfr	protein_coding
746	ENSMUSG00000096237	ENSMUSG00000096237_CT868723.1	20.8114	1.37744	0.618556	2.22687	0.0259561	0.41179	CT868723.1	protein_coding
747	ENSMUSG00000025551	ENSMUSG00000025551_Fgf14	57.3127	1.37579	0.550205	2.50051	0.0124015	0.271216	Fgf14	protein_coding
748	ENSMUSG00000000094	ENSMUSG00000000094_Tbx4	3.15243	1.37527	0.659879	2.08412	0.037149	0.503096	Tbx4	protein_coding
749	ENSMUSG00000060843	ENSMUSG00000060843_Ctnna3	16.1616	1.37497	0.633024	2.17206	0.0298512	0.44456	Ctnna3	protein_coding
750	ENSMUSG00000026471	ENSMUSG00000026471_Mr1	374.049	1.37117	0.475226	2.88529	0.00391049	0.127344	Mr1	protein_coding
751	ENSMUSG00000037016	ENSMUSG00000037016_Frem2	6.19743	1.36959	0.669272	2.04638	0.0407185	0.524414	Frem2	protein_coding
752	ENSMUSG00000031451	ENSMUSG00000031451_Gas6	3528.63	1.36767	0.30918	4.42354	9.70964e-06	0.00111155	Gas6	protein_coding
753	ENSMUSG00000082107	ENSMUSG00000082107_Gm16216	1.7238	1.36677	0.64451	2.12063	0.0339529	0.481628	Gm16216	processed_pseudogene
754	ENSMUSG00000048368	ENSMUSG00000048368_Omd	29.6306	1.3667	0.40231	3.39714	0.000680943	0.0361777	Omd	protein_coding
755	ENSMUSG00000040794	ENSMUSG00000040794_C1qtnf4	8.21858	1.36663	0.625304	2.18555	0.0288489	0.435724	C1qtnf4	protein_coding
756	ENSMUSG00000037762	ENSMUSG00000037762_Slc16a9	123.329	1.36655	0.406967	3.35789	0.000785399	0.0398494	Slc16a9	protein_coding
757	ENSMUSG00000046312	ENSMUSG00000046312_AI464131	792.433	1.36466	0.491507	2.77648	0.00549514	0.161424	AI464131	protein_coding
758	ENSMUSG00000096606	ENSMUSG00000096606_Tpbgl	120.926	1.36418	0.408153	3.34231	0.000830837	0.041401	Tpbgl	protein_coding
759	ENSMUSG00000042707	ENSMUSG00000042707_Dnali1	2.67376	1.36395	0.674054	2.02351	0.0430209	0.54093	Dnali1	protein_coding
760	ENSMUSG00000044378	ENSMUSG00000044378_Slc15a5	14.9321	1.36326	0.656143	2.07769	NA	NA	Slc15a5	protein_coding
761	ENSMUSG00000099924	ENSMUSG00000099924_Gm28320	22.6125	1.36276	0.553612	2.46157	0.0138329	0.288905	Gm28320	sense_intronic
762	ENSMUSG00000021130	ENSMUSG00000021130_Galnt16	1084.91	1.36269	0.531609	2.56333	0.0103673	0.24557	Galnt16	protein_coding
763	ENSMUSG00000022389	ENSMUSG00000022389_Tef	2090.48	1.36245	0.457483	2.97814	0.00290001	0.103023	Tef	protein_coding
764	ENSMUSG00000031380	ENSMUSG00000031380_Figf	294.061	1.36223	0.344267	3.9569	7.59275e-05	0.00600537	Figf	protein_coding
765	ENSMUSG00000030905	ENSMUSG00000030905_Crym	3.77361	1.36188	0.673763	2.02131	0.0432477	0.542404	Crym	protein_coding
766	ENSMUSG00000031737	ENSMUSG00000031737_Irx5	44.7708	1.35962	0.443474	3.06585	0.00217055	0.0829644	Irx5	protein_coding
767	ENSMUSG00000006344	ENSMUSG00000006344_Ggt5	310.57	1.35895	0.353488	3.84441	0.000120843	0.00910891	Ggt5	protein_coding
768	ENSMUSG00000052430	ENSMUSG00000052430_Bmpr1b	16.9632	1.35799	0.534528	2.54054	0.011068	0.255012	Bmpr1b	protein_coding
769	ENSMUSG00000071984	ENSMUSG00000071984_Fndc1	2761.77	1.35797	0.52094	2.60677	0.00914006	0.227346	Fndc1	protein_coding
770	ENSMUSG00000024990	ENSMUSG00000024990_Rbp4	1255.59	1.35711	0.638935	2.12401	0.0336692	0.480182	Rbp4	protein_coding
771	ENSMUSG00000035211	ENSMUSG00000035211_Xrra1	10.876	1.35669	0.545386	2.48757	0.0128619	0.277606	Xrra1	protein_coding
772	ENSMUSG00000057604	ENSMUSG00000057604_Lmcd1	189.922	1.35182	0.423415	3.19265	0.00140972	0.0618891	Lmcd1	protein_coding
773	ENSMUSG00000053441	ENSMUSG00000053441_Adamts19	174.775	1.35102	0.670421	2.01518	NA	NA	Adamts19	protein_coding
774	ENSMUSG00000052572	ENSMUSG00000052572_Dlg2	63.6405	1.35032	0.520096	2.5963	0.00942344	0.23225	Dlg2	protein_coding
775	ENSMUSG00000078612	ENSMUSG00000078612_1700024P16Rik	53.3558	1.34964	0.623429	2.16487	0.0303978	0.4487	1700024P16Rik	protein_coding
776	ENSMUSG00000078688	ENSMUSG00000078688_Mup2	71.4588	1.34959	0.672666	2.00632	0.0448219	0.555115	Mup2	protein_coding
777	ENSMUSG00000039661	ENSMUSG00000039661_Dusp26	33.6311	1.34916	0.518742	2.60083	0.00929975	0.22997	Dusp26	protein_coding
778	ENSMUSG00000028654	ENSMUSG00000028654_Mycl	140.541	1.34856	0.536543	2.51342	0.0119565	0.26599	Mycl	protein_coding
779	ENSMUSG00000039252	ENSMUSG00000039252_Lgi2	562.941	1.34809	0.418598	3.2205	0.00127966	0.057409	Lgi2	protein_coding
780	ENSMUSG00000040612	ENSMUSG00000040612_Ildr2	588.142	1.34807	0.567928	2.37366	0.0176126	0.333994	Ildr2	protein_coding
781	ENSMUSG00000081683	ENSMUSG00000081683_Fzd10	11.0754	1.34796	0.665652	2.02502	0.0428654	0.540119	Fzd10	protein_coding
782	ENSMUSG00000029279	ENSMUSG00000029279_Brdt	50.3068	1.34717	0.372445	3.61709	0.000297936	0.018988	Brdt	protein_coding
783	ENSMUSG00000108187	ENSMUSG00000108187_4930511E03Rik	6.32611	1.34637	0.655163	2.05501	0.0398784	0.520668	4930511E03Rik	lincRNA
784	ENSMUSG00000044017	ENSMUSG00000044017_Adgrd1	2012.53	1.34605	0.52276	2.57489	0.0100272	0.240159	Adgrd1	protein_coding
785	ENSMUSG00000106702	ENSMUSG00000106702_Gm42846	19.8436	1.345	0.600499	2.2398	0.0251038	0.403648	Gm42846	antisense
786	ENSMUSG00000052854	ENSMUSG00000052854_Nrk	122.162	1.3438	0.654912	2.05187	0.0401823	0.521099	Nrk	protein_coding
787	ENSMUSG00000078350	ENSMUSG00000078350_Smim1	222.78	1.34067	0.484813	2.76533	0.00568657	0.165412	Smim1	protein_coding
788	ENSMUSG00000101799	ENSMUSG00000101799_9330175M20Rik	3.09094	1.34	0.666316	2.01106	0.0443186	0.551693	9330175M20Rik	antisense
789	ENSMUSG00000026109	ENSMUSG00000026109_Tmeff2	420.59	1.33816	0.383902	3.48569	0.000490873	0.0279817	Tmeff2	protein_coding
790	ENSMUSG00000026479	ENSMUSG00000026479_Lamc2	113.407	1.3379	0.379464	3.52576	0.000422275	0.0249175	Lamc2	protein_coding
791	ENSMUSG00000055980	ENSMUSG00000055980_Irs1	1787.97	1.33561	0.427208	3.12637	0.00176977	0.0725973	Irs1	protein_coding
792	ENSMUSG00000070577	ENSMUSG00000070577_Gm572	3.68437	1.33505	0.673897	1.98109	0.0475809	0.572339	Gm572	protein_coding
793	ENSMUSG00000097544	ENSMUSG00000097544_Gm26750	5.36843	1.33479	0.632252	2.11117	0.0347579	0.485717	Gm26750	lincRNA
794	ENSMUSG00000020381	ENSMUSG00000020381_3010026O09Rik	30.5636	1.33463	0.512864	2.60231	0.00925992	0.229558	3010026O09Rik	protein_coding
795	ENSMUSG00000106951	ENSMUSG00000106951_5930430L01Rik	95.0151	1.3325	0.45418	2.93386	0.00334772	0.113888	5930430L01Rik	lincRNA
796	ENSMUSG00000099041	ENSMUSG00000099041_Gm28035	252.071	1.33246	0.450674	2.9566	0.00311054	0.108592	Gm28035	protein_coding
797	ENSMUSG00000026576	ENSMUSG00000026576_Atp1b1	320.097	1.33108	0.430655	3.09083	0.00199596	0.078618	Atp1b1	protein_coding
798	ENSMUSG00000056214	ENSMUSG00000056214_Pard6g	192.249	1.33045	0.452681	2.93904	0.00329234	0.11279	Pard6g	protein_coding
799	ENSMUSG00000085053	ENSMUSG00000085053_Gm14809	1.66108	1.32979	0.641286	2.07363	0.0381134	0.5093	Gm14809	lincRNA
800	ENSMUSG00000070867	ENSMUSG00000070867_Trabd2b	505.41	1.32972	0.512171	2.59624	0.00942507	0.23225	Trabd2b	protein_coding
801	ENSMUSG00000022762	ENSMUSG00000022762_Ncam2	32.1559	1.32888	0.586137	2.26718	0.0233792	0.39255	Ncam2	protein_coding
802	ENSMUSG00000059645	ENSMUSG00000059645_Gm7361	7.05837	1.32882	0.672974	1.97455	0.048319	0.576778	Gm7361	protein_coding
803	ENSMUSG00000042770	ENSMUSG00000042770_Hebp1	533.031	1.32828	0.578727	2.29517	0.0217233	0.37739	Hebp1	protein_coding
804	ENSMUSG00000021033	ENSMUSG00000021033_Gstz1	5296.12	1.32793	0.629167	2.11061	0.0348059	0.485761	Gstz1	protein_coding
805	ENSMUSG00000032548	ENSMUSG00000032548_Slco2a1	344.667	1.32768	0.48613	2.73113	0.00631178	0.177666	Slco2a1	protein_coding
806	ENSMUSG00000026535	ENSMUSG00000026535_Ifi202b	5.25384	1.32709	0.671244	1.97706	0.0480344	0.575231	Ifi202b	protein_coding
807	ENSMUSG00000037490	ENSMUSG00000037490_Slc2a12	102.366	1.32607	0.526106	2.52053	0.0117177	0.26404	Slc2a12	protein_coding
808	ENSMUSG00000038879	ENSMUSG00000038879_Nipal2	27.6886	1.32461	0.572202	2.31494	0.0206164	0.365548	Nipal2	protein_coding
809	ENSMUSG00000021416	ENSMUSG00000021416_Eci3	116.299	1.32413	0.65651	2.01693	0.0437033	0.546043	Eci3	protein_coding
810	ENSMUSG00000082729	ENSMUSG00000082729_Gm14845	11.888	1.32324	0.635621	2.08181	0.0373596	0.503885	Gm14845	processed_pseudogene
811	ENSMUSG00000055026	ENSMUSG00000055026_Gabrg3	6.50285	1.32183	0.674059	1.961	0.0498795	0.586922	Gabrg3	protein_coding
812	ENSMUSG00000024697	ENSMUSG00000024697_Gna14	54.4183	1.32003	0.638673	2.06684	0.0387496	0.514537	Gna14	protein_coding
813	ENSMUSG00000038156	ENSMUSG00000038156_Spon1	424.424	1.31966	0.421315	3.13223	0.00173481	0.0715231	Spon1	protein_coding
814	ENSMUSG00000104918	ENSMUSG00000104918_Gm42944	6.75507	1.31928	0.650605	2.02778	0.0425826	0.537696	Gm42944	TEC
815	ENSMUSG00000032238	ENSMUSG00000032238_Rora	1166.46	1.3192	0.43658	3.02167	0.00251387	0.0927446	Rora	protein_coding
816	ENSMUSG00000105906	ENSMUSG00000105906_Iglc1	21.1352	1.31812	0.674353	1.95465	0.0506242	0.590762	Iglc1	IG_C_gene
817	ENSMUSG00000051748	ENSMUSG00000051748_Wfdc21	742.63	1.31737	0.625816	2.10504	0.035288	0.489074	Wfdc21	protein_coding
818	ENSMUSG00000036395	ENSMUSG00000036395_Glb1l2	1983.96	1.31727	0.631916	2.08457	0.0371086	0.503096	Glb1l2	protein_coding
819	ENSMUSG00000031494	ENSMUSG00000031494_Cd209a	128.512	1.31673	0.462318	2.8481	0.00439814	0.138958	Cd209a	protein_coding
820	ENSMUSG00000024640	ENSMUSG00000024640_Psat1	1146.96	1.3155	0.399605	3.292	0.000994786	0.0475751	Psat1	protein_coding
821	ENSMUSG00000033327	ENSMUSG00000033327_Tnxb	15924.5	1.31429	0.474468	2.77002	0.00560521	0.164009	Tnxb	protein_coding
822	ENSMUSG00000093721	ENSMUSG00000093721_Gm3896	6.50548	1.31421	0.641634	2.04823	0.0405374	0.523444	Gm3896	antisense
823	ENSMUSG00000026380	ENSMUSG00000026380_Tfcp2l1	14.1581	1.31408	0.572781	2.29421	0.0217786	0.377584	Tfcp2l1	protein_coding
824	ENSMUSG00000040963	ENSMUSG00000040963_Asgr2	11.0334	1.31403	0.605011	2.1719	0.0298628	0.44456	Asgr2	protein_coding
825	ENSMUSG00000102098	ENSMUSG00000102098_2310016D03Rik	2.40626	1.31295	0.635565	2.06579	0.0388479	0.514835	2310016D03Rik	lincRNA
826	ENSMUSG00000034040	ENSMUSG00000034040_Wbscr17	320.952	1.31227	0.630351	2.08181	0.03736	0.503885	Wbscr17	protein_coding
827	ENSMUSG00000023036	ENSMUSG00000023036_Pcdhga8	123.81	1.31118	0.408258	3.21163	0.00131982	0.0588549	Pcdhga8	protein_coding
828	ENSMUSG00000031762	ENSMUSG00000031762_Mt2	902.919	1.3101	0.298027	4.39591	1.10308e-05	0.00124244	Mt2	protein_coding
829	ENSMUSG00000022996	ENSMUSG00000022996_Wnt10b	47.5397	1.30965	0.577585	2.26746	0.0233622	0.39255	Wnt10b	protein_coding
830	ENSMUSG00000023243	ENSMUSG00000023243_Kcnk5	94.3278	1.30761	0.409597	3.19244	0.00141079	0.0618891	Kcnk5	protein_coding
831	ENSMUSG00000040950	ENSMUSG00000040950_Mgl2	383.546	1.30743	0.583778	2.2396	0.0251167	0.403648	Mgl2	protein_coding
832	ENSMUSG00000001333	ENSMUSG00000001333_Sync	54.7737	1.3061	0.54963	2.37632	0.0174865	0.332478	Sync	protein_coding
833	ENSMUSG00000041828	ENSMUSG00000041828_Abca8a	1502.07	1.30598	0.466822	2.79759	0.00514859	0.155276	Abca8a	protein_coding
834	ENSMUSG00000024076	ENSMUSG00000024076_Vit	89.2546	1.30488	0.551056	2.36796	0.0178866	0.337492	Vit	protein_coding
835	ENSMUSG00000021414	ENSMUSG00000021414_Fam217a	21.1509	1.30475	0.577634	2.25878	0.0238971	0.395839	Fam217a	protein_coding
836	ENSMUSG00000090255	ENSMUSG00000090255_4921534H16Rik	3.74605	1.30453	0.674399	1.93435	0.0530696	0.602866	4921534H16Rik	antisense
837	ENSMUSG00000108076	ENSMUSG00000108076_9530086O07Rik	47.047	1.30435	0.47853	2.72575	0.00641554	0.17975	9530086O07Rik	TEC
838	ENSMUSG00000032327	ENSMUSG00000032327_Stra6	3.16649	1.30429	0.673748	1.93587	0.0528833	0.602448	Stra6	protein_coding
839	ENSMUSG00000034829	ENSMUSG00000034829_Nxnl1	33.2414	1.30395	0.575278	2.26664	0.023412	0.39255	Nxnl1	protein_coding
840	ENSMUSG00000069763	ENSMUSG00000069763_Tmem100	404.591	1.30242	0.562616	2.31493	0.0206166	0.365548	Tmem100	protein_coding
841	ENSMUSG00000035835	ENSMUSG00000035835_Plppr3	135.739	1.30132	0.37524	3.46796	0.000524428	0.0296103	Plppr3	protein_coding
842	ENSMUSG00000050965	ENSMUSG00000050965_Prkca	450.727	1.30012	0.32609	3.98701	6.69124e-05	0.00540008	Prkca	protein_coding
843	ENSMUSG00000079722	ENSMUSG00000079722_Ttll2	4.41858	1.2999	0.661562	1.9649	0.0494256	0.584351	Ttll2	protein_coding
844	ENSMUSG00000055452	ENSMUSG00000055452_Gm7353	55.934	1.29981	0.419636	3.09747	0.00195181	0.0776838	Gm7353	processed_pseudogene
845	ENSMUSG00000024011	ENSMUSG00000024011_Pi16	2020.14	1.29853	0.574963	2.25847	0.0239166	0.39593	Pi16	protein_coding
846	ENSMUSG00000029059	ENSMUSG00000029059_Fam213b	536.282	1.29732	0.523612	2.47763	0.0132259	0.28218	Fam213b	protein_coding
847	ENSMUSG00000049086	ENSMUSG00000049086_Bmyc	63.3327	1.29712	0.545076	2.37971	0.0173264	0.330493	Bmyc	protein_coding
848	ENSMUSG00000084978	ENSMUSG00000084978_Gm11655	6.02475	1.29688	0.620546	2.08991	0.0366261	0.500579	Gm11655	antisense
849	ENSMUSG00000034936	ENSMUSG00000034936_Arl4d	81.437	1.29676	0.460021	2.8189	0.00481879	0.148454	Arl4d	protein_coding
850	ENSMUSG00000036611	ENSMUSG00000036611_Eepd1	857.27	1.29643	0.523542	2.47626	0.0132765	0.282962	Eepd1	protein_coding
851	ENSMUSG00000076928	ENSMUSG00000076928_Trac	66.3895	1.2956	0.65745	1.97064	0.0487656	0.580196	Trac	TR_C_gene
852	ENSMUSG00000034055	ENSMUSG00000034055_Phka1	660.477	1.29546	0.435803	2.97259	0.00295297	0.104373	Phka1	protein_coding
853	ENSMUSG00000104496	ENSMUSG00000104496_Gm5837	5.58433	1.29543	0.664015	1.95091	0.0510678	0.592909	Gm5837	processed_pseudogene
854	ENSMUSG00000029348	ENSMUSG00000029348_Asphd2	26.8542	1.29371	0.438944	2.94732	0.0032054	0.11081	Asphd2	protein_coding
855	ENSMUSG00000092746	ENSMUSG00000092746_Rn7s6	3.05568	1.29354	0.674097	1.91893	0.0549934	0.61516	Rn7s6	misc_RNA
856	ENSMUSG00000020532	ENSMUSG00000020532_Acaca	45920.4	1.29279	0.659826	1.95928	0.0500794	0.587405	Acaca	protein_coding
857	ENSMUSG00000031343	ENSMUSG00000031343_Gabra3	153.64	1.29277	0.432351	2.9901	0.00278888	0.0999117	Gabra3	protein_coding
858	ENSMUSG00000027318	ENSMUSG00000027318_Adam33	167.166	1.29249	0.500369	2.58308	0.00979232	0.237989	Adam33	protein_coding
859	ENSMUSG00000096108	ENSMUSG00000096108_Ighv11-2	6.08022	1.29173	0.627613	2.05817	0.039574	0.518443	Ighv11-2	IG_V_gene
860	ENSMUSG00000029778	ENSMUSG00000029778_Adcyap1r1	417.136	1.29141	0.497147	2.59765	0.00938654	0.231923	Adcyap1r1	protein_coding
861	ENSMUSG00000096225	ENSMUSG00000096225_Lhx8	147.492	1.29135	0.37346	3.45781	0.000544594	0.0304593	Lhx8	protein_coding
862	ENSMUSG00000009670	ENSMUSG00000009670_Tex11	3.88797	1.29075	0.66611	1.93774	0.0526547	0.602448	Tex11	protein_coding
863	ENSMUSG00000019768	ENSMUSG00000019768_Esr1	1024.5	1.29012	0.533772	2.41699	0.0156495	0.309644	Esr1	protein_coding
864	ENSMUSG00000079484	ENSMUSG00000079484_Phyhd1	250.011	1.28919	0.48053	2.68286	0.00729966	0.196513	Phyhd1	protein_coding
865	ENSMUSG00000096361	ENSMUSG00000096361_Gm5814	5.50641	1.28883	0.627762	2.05306	0.0400667	0.521099	Gm5814	protein_coding
866	ENSMUSG00000055737	ENSMUSG00000055737_Ghr	10022.8	1.28791	0.577622	2.22968	0.0257686	0.410349	Ghr	protein_coding
867	ENSMUSG00000029843	ENSMUSG00000029843_Slc13a4	47.5806	1.28678	0.595511	2.1608	0.030711	0.451528	Slc13a4	protein_coding
868	ENSMUSG00000031340	ENSMUSG00000031340_Gabre	43.5161	1.28551	0.487735	2.63567	0.0083971	0.214608	Gabre	protein_coding
869	ENSMUSG00000026825	ENSMUSG00000026825_Dnm1	740.573	1.2839	0.524112	2.44967	0.0142987	0.293676	Dnm1	protein_coding
870	ENSMUSG00000038064	ENSMUSG00000038064_Cldn22	139.505	1.28318	0.639528	2.00644	0.0448092	0.555115	Cldn22	protein_coding
871	ENSMUSG00000023046	ENSMUSG00000023046_Igfbp6	1241.32	1.28296	0.496918	2.58183	0.0098279	0.238658	Igfbp6	protein_coding
872	ENSMUSG00000019929	ENSMUSG00000019929_Dcn	11360.8	1.28232	0.333196	3.84855	0.00011882	0.00897923	Dcn	protein_coding
873	ENSMUSG00000028031	ENSMUSG00000028031_Dkk2	175.249	1.28225	0.656469	1.95325	0.0507899	0.591533	Dkk2	protein_coding
874	ENSMUSG00000103230	ENSMUSG00000103230_Gm17970	13.0325	1.28041	0.575417	2.22518	0.0260691	0.412701	Gm17970	processed_pseudogene
875	ENSMUSG00000107245	ENSMUSG00000107245_Gm42803	3.60745	1.2803	0.67425	1.89885	0.0575841	0.626672	Gm42803	TEC
876	ENSMUSG00000035764	ENSMUSG00000035764_Fbxo45	645.04	1.28013	0.416519	3.0734	0.00211634	0.0816276	Fbxo45	protein_coding
877	ENSMUSG00000102299	ENSMUSG00000102299_Gm37539	1.75464	1.27984	0.635374	2.01431	0.0439768	0.549229	Gm37539	TEC
878	ENSMUSG00000017969	ENSMUSG00000017969_Ptgis	309.779	1.27902	0.602435	2.12308	0.0337475	0.480182	Ptgis	protein_coding
879	ENSMUSG00000000794	ENSMUSG00000000794_Kcnn3	50.3711	1.27893	0.515374	2.48155	0.0130811	0.280705	Kcnn3	protein_coding
880	ENSMUSG00000025153	ENSMUSG00000025153_Fasn	230986	1.27696	0.668941	1.90893	0.0562713	0.621091	Fasn	protein_coding
881	ENSMUSG00000078154	ENSMUSG00000078154_Gm12184	17.4099	1.27672	0.570587	2.23755	0.0252506	0.405361	Gm12184	protein_coding
882	ENSMUSG00000066245	ENSMUSG00000066245_Gm10156	10.5537	1.27665	0.673369	1.89591	0.0579717	0.628069	Gm10156	processed_pseudogene
883	ENSMUSG00000034258	ENSMUSG00000034258_Mfsd7c	21.067	1.27655	0.448936	2.84349	0.00446222	0.140236	Mfsd7c	protein_coding
884	ENSMUSG00000008999	ENSMUSG00000008999_Bmp7	49.3247	1.27628	0.550964	2.31645	0.0205336	0.364638	Bmp7	protein_coding
885	ENSMUSG00000055782	ENSMUSG00000055782_Abcd2	5164.3	1.276	0.627737	2.03269	0.0420834	0.534803	Abcd2	protein_coding
886	ENSMUSG00000020125	ENSMUSG00000020125_Elane	5.08688	1.27445	0.655484	1.94429	0.0518606	0.598441	Elane	protein_coding
887	ENSMUSG00000085014	ENSMUSG00000085014_Gm13490	3.25588	1.27353	0.652349	1.95222	0.0509121	0.592259	Gm13490	lincRNA
888	ENSMUSG00000040350	ENSMUSG00000040350_Trim7	64.0051	1.27348	0.543711	2.3422	0.0191705	0.352318	Trim7	protein_coding
889	ENSMUSG00000035686	ENSMUSG00000035686_Thrsp	19409.6	1.27262	0.662782	1.92011	0.0548434	0.61426	Thrsp	protein_coding
890	ENSMUSG00000024664	ENSMUSG00000024664_Fads3	1793.93	1.27138	0.552723	2.30022	0.0214356	0.374239	Fads3	protein_coding
891	ENSMUSG00000055368	ENSMUSG00000055368_Slc6a2	10.9377	1.27105	0.551955	2.30282	0.0212892	0.37258	Slc6a2	protein_coding
892	ENSMUSG00000097317	ENSMUSG00000097317_Gm17281	22.9077	1.27076	0.541778	2.34555	0.0189993	0.351225	Gm17281	lincRNA
893	ENSMUSG00000095224	ENSMUSG00000095224_F930015N05Rik	2.11286	1.26898	0.632626	2.00589	0.0448681	0.555455	F930015N05Rik	protein_coding
894	ENSMUSG00000040016	ENSMUSG00000040016_Ptger3	1566.26	1.26834	0.661075	1.9186	0.0550356	0.615168	Ptger3	protein_coding
895	ENSMUSG00000020427	ENSMUSG00000020427_Igfbp3	530.358	1.26826	0.269486	4.7062	2.52379e-06	0.000371059	Igfbp3	protein_coding
896	ENSMUSG00000028518	ENSMUSG00000028518_Prkaa2	610.789	1.26717	0.582145	2.17672	0.0295012	0.442057	Prkaa2	protein_coding
897	ENSMUSG00000032064	ENSMUSG00000032064_Dixdc1	246.529	1.26564	0.500244	2.53005	0.0114045	0.26074	Dixdc1	protein_coding
898	ENSMUSG00000017446	ENSMUSG00000017446_C1qtnf1	835.566	1.26505	0.446358	2.83416	0.00459459	0.142799	C1qtnf1	protein_coding
899	ENSMUSG00000073174	ENSMUSG00000073174_Gm29254	2.45023	1.26474	0.674399	1.87536	0.0607438	0.640636	Gm29254	3prime_overlapping_ncRNA
900	ENSMUSG00000037709	ENSMUSG00000037709_Fam13a	2769.69	1.26369	0.577753	2.18725	0.028724	0.435583	Fam13a	protein_coding
901	ENSMUSG00000086341	ENSMUSG00000086341_Gm15932	5.93814	1.26265	0.664402	1.90042	0.0573775	0.62557	Gm15932	antisense
902	ENSMUSG00000060429	ENSMUSG00000060429_Sntb1	529.646	1.26222	0.613356	2.05789	0.0396003	0.518557	Sntb1	protein_coding
903	ENSMUSG00000018924	ENSMUSG00000018924_Alox15	4.78662	1.26192	0.6525	1.93397	0.0531164	0.602866	Alox15	protein_coding
904	ENSMUSG00000004872	ENSMUSG00000004872_Pax3	2.59293	1.26182	0.674108	1.87184	0.0612286	0.643315	Pax3	protein_coding
905	ENSMUSG00000028036	ENSMUSG00000028036_Ptgfr	114.224	1.26117	0.400574	3.14842	0.00164157	0.0689055	Ptgfr	protein_coding
906	ENSMUSG00000074589	ENSMUSG00000074589_4930449A18Rik	1.96188	1.261	0.66583	1.89387	0.0582416	0.628287	4930449A18Rik	transcribed_unprocessed_pseudogene
907	ENSMUSG00000045062	ENSMUSG00000045062_Pcdhb7	19.0169	1.2609	0.514934	2.44866	0.014339	0.294301	Pcdhb7	protein_coding
908	ENSMUSG00000050141	ENSMUSG00000050141_Fam205c	16.7835	1.26033	0.609263	2.06861	0.0385824	0.513378	Fam205c	protein_coding
909	ENSMUSG00000067158	ENSMUSG00000067158_Col4a4	131.91	1.25994	0.610992	2.06212	0.039196	0.51713	Col4a4	protein_coding
910	ENSMUSG00000078607	ENSMUSG00000078607_1810010H24Rik	19.9686	1.25976	0.556583	2.26339	0.0236119	0.393977	1810010H24Rik	lincRNA
911	ENSMUSG00000022546	ENSMUSG00000022546_Gpt	1460.45	1.25919	0.644411	1.95401	0.0506995	0.591176	Gpt	protein_coding
912	ENSMUSG00000031448	ENSMUSG00000031448_Adprhl1	53.7268	1.25703	0.629819	1.99586	0.0459495	0.562744	Adprhl1	protein_coding
913	ENSMUSG00000034463	ENSMUSG00000034463_Scara3	1204.6	1.25676	0.539565	2.32922	0.0198477	0.35855	Scara3	protein_coding
914	ENSMUSG00000031351	ENSMUSG00000031351_Zfp185	185.145	1.25671	0.636136	1.97554	0.048207	0.575905	Zfp185	protein_coding
915	ENSMUSG00000045008	ENSMUSG00000045008_9030612E09Rik	2.93339	1.25641	0.672044	1.86953	0.0615489	0.645004	9030612E09Rik	protein_coding
916	ENSMUSG00000070803	ENSMUSG00000070803_Cited4	5.90536	1.25477	0.639478	1.96218	0.0497412	0.586216	Cited4	protein_coding
917	ENSMUSG00000024371	ENSMUSG00000024371_C2	587.217	1.25464	0.492484	2.54757	0.0108476	0.252419	C2	protein_coding
918	ENSMUSG00000028631	ENSMUSG00000028631_Kcnq4	144.078	1.25426	0.37794	3.31867	0.000904468	0.0441806	Kcnq4	protein_coding
919	ENSMUSG00000020656	ENSMUSG00000020656_Grhl1	33.5627	1.25415	0.554147	2.26322	0.0236222	0.393977	Grhl1	protein_coding
920	ENSMUSG00000030787	ENSMUSG00000030787_Lyve1	1009.07	1.25316	0.338192	3.70546	0.000211005	0.0143427	Lyve1	protein_coding
921	ENSMUSG00000061535	ENSMUSG00000061535_C1qtnf7	132.715	1.25217	0.504813	2.48047	0.0131211	0.280752	C1qtnf7	protein_coding
922	ENSMUSG00000052852	ENSMUSG00000052852_Reep1	108.31	1.25069	0.50004	2.50117	0.0123782	0.270907	Reep1	protein_coding
923	ENSMUSG00000094262	ENSMUSG00000094262_Igkv4-62	3.70092	1.24922	0.62575	1.99635	0.0458954	0.562442	Igkv4-62	IG_V_gene
924	ENSMUSG00000096146	ENSMUSG00000096146_Kcnj11	22.5816	1.2492	0.652507	1.91446	0.055562	0.617607	Kcnj11	protein_coding
925	ENSMUSG00000085867	ENSMUSG00000085867_Gm5834	10.6015	1.24888	0.544461	2.29379	0.0218025	0.377753	Gm5834	unprocessed_pseudogene
926	ENSMUSG00000035275	ENSMUSG00000035275_Raver2	167.253	1.24756	0.516036	2.41758	0.0156242	0.309361	Raver2	protein_coding
927	ENSMUSG00000097666	ENSMUSG00000097666_A330094K24Rik	3.19385	1.24675	0.672292	1.85447	0.0636713	0.65409	A330094K24Rik	lincRNA
928	ENSMUSG00000000197	ENSMUSG00000000197_Nalcn	5.22244	1.24576	0.672633	1.85206	0.0640173	0.656056	Nalcn	protein_coding
929	ENSMUSG00000055653	ENSMUSG00000055653_Gpc3	443.539	1.24534	0.490664	2.53806	0.0111468	0.256229	Gpc3	protein_coding
930	ENSMUSG00000020538	ENSMUSG00000020538_Srebf1	5514.02	1.24498	0.542445	2.29512	0.0217262	0.37739	Srebf1	protein_coding
931	ENSMUSG00000019124	ENSMUSG00000019124_Scrn1	161.983	1.2448	0.51613	2.4118	0.0158738	0.312624	Scrn1	protein_coding
932	ENSMUSG00000032584	ENSMUSG00000032584_Mst1r	228.813	1.24478	0.410187	3.03466	0.00240803	0.0901844	Mst1r	protein_coding
933	ENSMUSG00000022610	ENSMUSG00000022610_Mapk12	165.622	1.24467	0.328645	3.78729	0.000152302	0.0111135	Mapk12	protein_coding
934	ENSMUSG00000036437	ENSMUSG00000036437_Npy1r	51.0258	1.24393	0.542744	2.29192	0.02191	0.378978	Npy1r	protein_coding
935	ENSMUSG00000097800	ENSMUSG00000097800_B230344G16Rik	1.87737	1.24338	0.666336	1.866	0.0620419	0.646796	B230344G16Rik	lincRNA
936	ENSMUSG00000058183	ENSMUSG00000058183_Mmel1	5.17152	1.24327	0.638432	1.94739	0.0514884	0.59593	Mmel1	protein_coding
937	ENSMUSG00000022032	ENSMUSG00000022032_Scara5	1795.35	1.2422	0.56693	2.19109	0.0284452	0.43345	Scara5	protein_coding
938	ENSMUSG00000103882	ENSMUSG00000103882_Gm37452	17.629	1.24047	0.51726	2.39816	0.0164778	0.319226	Gm37452	TEC
939	ENSMUSG00000097378	ENSMUSG00000097378_B230208H11Rik	23.3541	1.24044	0.542273	2.28748	0.0221679	0.381788	B230208H11Rik	lincRNA
940	ENSMUSG00000034295	ENSMUSG00000034295_Fhod3	51.7215	1.2402	0.537342	2.30802	0.0209979	0.369661	Fhod3	protein_coding
941	ENSMUSG00000056427	ENSMUSG00000056427_Slit3	1990.24	1.24013	0.318661	3.8917	9.95463e-05	0.00767903	Slit3	protein_coding
942	ENSMUSG00000025537	ENSMUSG00000025537_Phkg1	519.05	1.23969	0.448027	2.76699	0.00565767	0.165056	Phkg1	protein_coding
943	ENSMUSG00000107448	ENSMUSG00000107448_Gm43947	19.1855	1.23945	0.576415	2.15028	0.0315334	0.458807	Gm43947	TEC
944	ENSMUSG00000033361	ENSMUSG00000033361_Prrg3	423.479	1.23927	0.433049	2.86173	0.00421335	0.135132	Prrg3	protein_coding
945	ENSMUSG00000047261	ENSMUSG00000047261_Gap43	54.068	1.23891	0.643311	1.92583	0.054126	0.609337	Gap43	protein_coding
946	ENSMUSG00000092323	ENSMUSG00000092323_BB365896	102.976	1.2388	0.610769	2.02826	0.0425338	0.537696	BB365896	antisense
947	ENSMUSG00000029449	ENSMUSG00000029449_Rhof	119.435	1.2375	0.532003	2.32611	0.0200128	0.359973	Rhof	protein_coding
948	ENSMUSG00000059173	ENSMUSG00000059173_Pde1a	578.061	1.23681	0.500075	2.47324	0.0133893	0.284238	Pde1a	protein_coding
949	ENSMUSG00000048490	ENSMUSG00000048490_Nrip1	1941.96	1.23666	0.452873	2.73071	0.00631981	0.177666	Nrip1	protein_coding
950	ENSMUSG00000106807	ENSMUSG00000106807_Gm10441	28.0843	1.23637	0.587918	2.10297	0.0354684	0.490171	Gm10441	antisense
951	ENSMUSG00000094065	ENSMUSG00000094065_Gm21541	3.97727	1.23578	0.623898	1.98074	0.0476201	0.572579	Gm21541	protein_coding
952	ENSMUSG00000006777	ENSMUSG00000006777_Krt23	5.50385	1.23563	0.65188	1.89549	0.0580276	0.628069	Krt23	protein_coding
953	ENSMUSG00000086320	ENSMUSG00000086320_Gm12840	774.477	1.23493	0.286107	4.31631	1.58659e-05	0.00160272	Gm12840	lincRNA
954	ENSMUSG00000041020	ENSMUSG00000041020_Map7d2	64.2872	1.23485	0.496256	2.48834	0.0128342	0.277412	Map7d2	protein_coding
955	ENSMUSG00000030409	ENSMUSG00000030409_Dmpk	977.58	1.2333	0.538435	2.29053	0.0219905	0.379708	Dmpk	protein_coding
956	ENSMUSG00000050122	ENSMUSG00000050122_Vwa3b	4.67151	1.23321	0.64828	1.90229	0.0571336	0.624123	Vwa3b	protein_coding
957	ENSMUSG00000108892	ENSMUSG00000108892_RP23-28E6.1	16.9845	1.23282	0.584087	2.11067	0.0348003	0.485761	RP23-28E6.1	processed_pseudogene
958	ENSMUSG00000002831	ENSMUSG00000002831_Plin4	27392	1.23219	0.580179	2.12381	0.0336856	0.480182	Plin4	protein_coding
959	ENSMUSG00000006369	ENSMUSG00000006369_Fbln1	541.419	1.23173	0.470436	2.61827	0.00883767	0.221681	Fbln1	protein_coding
960	ENSMUSG00000102562	ENSMUSG00000102562_Gm37694	43.073	1.22924	0.512213	2.39987	0.016401	0.318153	Gm37694	TEC
961	ENSMUSG00000084925	ENSMUSG00000084925_1810062O18Rik	13.996	1.22922	0.596476	2.0608	0.039322	0.51713	1810062O18Rik	antisense
962	ENSMUSG00000085211	ENSMUSG00000085211_B430219N15Rik	86.9314	1.22857	0.650232	1.88944	0.0588334	0.631704	B430219N15Rik	antisense
963	ENSMUSG00000109399	ENSMUSG00000109399_RP23-78N8.9	3.9769	1.22752	0.657244	1.86768	0.0618064	0.646399	RP23-78N8.9	sense_intronic
964	ENSMUSG00000066364	ENSMUSG00000066364_Serpina3b	2.35569	1.22728	0.661477	1.85537	0.063544	0.653643	Serpina3b	protein_coding
965	ENSMUSG00000007805	ENSMUSG00000007805_Twist2	156.761	1.22726	0.477186	2.57187	0.0101151	0.241486	Twist2	protein_coding
966	ENSMUSG00000049313	ENSMUSG00000049313_Sorl1	2328.45	1.22462	0.579445	2.11344	0.0345629	0.484648	Sorl1	protein_coding
967	ENSMUSG00000040629	ENSMUSG00000040629_Mael	1.80023	1.22417	0.664449	1.84239	0.0654182	0.662694	Mael	protein_coding
968	ENSMUSG00000060275	ENSMUSG00000060275_Nrg2	8.14835	1.22361	0.596392	2.05169	0.0401999	0.521099	Nrg2	protein_coding
969	ENSMUSG00000086709	ENSMUSG00000086709_Gm16263	9.47964	1.22358	0.672529	1.81938	0.0688542	0.678243	Gm16263	antisense
970	ENSMUSG00000063568	ENSMUSG00000063568_Jazf1	148.485	1.223	0.511187	2.39247	0.0167352	0.32337	Jazf1	protein_coding
971	ENSMUSG00000072421	ENSMUSG00000072421_Gm10357	34.9126	1.22199	0.52667	2.32023	0.0203286	0.363249	Gm10357	processed_pseudogene
972	ENSMUSG00000029392	ENSMUSG00000029392_Rilpl1	267.554	1.22187	0.337675	3.61848	0.000296342	0.018927	Rilpl1	protein_coding
973	ENSMUSG00000100371	ENSMUSG00000100371_Gm29669	13.6827	1.22031	0.659972	1.84903	0.0644537	0.657936	Gm29669	lincRNA
974	ENSMUSG00000085297	ENSMUSG00000085297_Gm11651	1.68844	1.21956	0.629535	1.93724	0.0527158	0.602448	Gm11651	antisense
975	ENSMUSG00000100113	ENSMUSG00000100113_Gm28592	16.5541	1.2167	0.532534	2.28474	0.0223282	0.383088	Gm28592	lincRNA
976	ENSMUSG00000076617	ENSMUSG00000076617_Ighm	1631.13	1.21634	0.615299	1.97682	0.0480615	0.575324	Ighm	IG_C_gene
977	ENSMUSG00000022441	ENSMUSG00000022441_Efcab6	4.07873	1.21585	0.673807	1.80445	0.0711606	0.690102	Efcab6	protein_coding
978	ENSMUSG00000049336	ENSMUSG00000049336_Tenm2	5.89191	1.21499	0.633042	1.91929	0.0549476	0.614879	Tenm2	protein_coding
979	ENSMUSG00000079056	ENSMUSG00000079056_Kcnip3	20.7516	1.21499	0.447834	2.71304	0.00666698	0.184532	Kcnip3	protein_coding
980	ENSMUSG00000024827	ENSMUSG00000024827_Gldc	146.81	1.21475	0.360987	3.36508	0.000765208	0.0391152	Gldc	protein_coding
981	ENSMUSG00000104540	ENSMUSG00000104540_Gm3527	3.24328	1.21398	0.664634	1.82653	0.0677702	0.673146	Gm3527	processed_pseudogene
982	ENSMUSG00000102618	ENSMUSG00000102618_Gm37848	2.06385	1.21386	0.659523	1.84052	0.0656924	0.662928	Gm37848	TEC
983	ENSMUSG00000075318	ENSMUSG00000075318_Scn2a1	59.5196	1.21378	0.455648	2.66386	0.00772492	0.202491	Scn2a1	protein_coding
984	ENSMUSG00000025930	ENSMUSG00000025930_Msc	18.0796	1.21325	0.534681	2.2691	0.023262	0.39255	Msc	protein_coding
985	ENSMUSG00000048537	ENSMUSG00000048537_Phldb1	2224.99	1.21318	0.266921	4.5451	5.49092e-06	0.000712117	Phldb1	protein_coding
986	ENSMUSG00000038984	ENSMUSG00000038984_Tspyl5	26.0112	1.21273	0.462434	2.6225	0.00872863	0.219502	Tspyl5	protein_coding
987	ENSMUSG00000093996	ENSMUSG00000093996_Fam205a3	5.64495	1.21211	0.673159	1.80063	0.071761	0.691164	Fam205a3	protein_coding
988	ENSMUSG00000094066	ENSMUSG00000094066_Fam205a2	5.64495	1.21211	0.673159	1.80063	0.071761	0.691164	Fam205a2	protein_coding
989	ENSMUSG00000052951	ENSMUSG00000052951_C130021I20Rik	11.3312	1.21176	0.665578	1.82062	0.068665	0.676828	C130021I20Rik	antisense
990	ENSMUSG00000022665	ENSMUSG00000022665_Ccdc80	8767.62	1.21152	0.469409	2.58095	0.00985287	0.238874	Ccdc80	protein_coding
991	ENSMUSG00000084940	ENSMUSG00000084940_Gm15935	4.28731	1.21067	0.639802	1.89225	0.0584578	0.629263	Gm15935	antisense
992	ENSMUSG00000107780	ENSMUSG00000107780_9530013L04Rik	6.47066	1.21009	0.6391	1.89342	0.0583019	0.628287	9530013L04Rik	TEC
993	ENSMUSG00000038700	ENSMUSG00000038700_Hoxb5	26.0311	1.20998	0.480511	2.51811	0.0117985	0.264503	Hoxb5	protein_coding
994	ENSMUSG00000038932	ENSMUSG00000038932_Tcfl5	49.555	1.20881	0.647147	1.86791	NA	NA	Tcfl5	protein_coding
995	ENSMUSG00000013367	ENSMUSG00000013367_Iglon5	24.3426	1.20871	0.577678	2.09236	0.0364061	0.498949	Iglon5	protein_coding
996	ENSMUSG00000103412	ENSMUSG00000103412_Gm37340	9.36903	1.20463	0.635965	1.89418	0.0582016	0.628287	Gm37340	TEC
997	ENSMUSG00000045994	ENSMUSG00000045994_B3gat1	8.99119	1.20462	0.663089	1.81668	0.0692658	0.680942	B3gat1	protein_coding
998	ENSMUSG00000074264	ENSMUSG00000074264_Amy1	2138.45	1.20435	0.635801	1.89423	0.0581948	0.628287	Amy1	protein_coding
999	ENSMUSG00000086708	ENSMUSG00000086708_Gm15577	11.8152	1.204	0.640305	1.88035	0.0600608	0.637002	Gm15577	antisense
1000	ENSMUSG00000047842	ENSMUSG00000047842_Diras2	39.1241	1.20348	0.522138	2.30492	0.0211712	0.371684	Diras2	protein_coding
1001	ENSMUSG00000057092	ENSMUSG00000057092_Fxyd3	12.7472	1.20216	0.513157	2.34267	0.0191461	0.352318	Fxyd3	protein_coding
1002	ENSMUSG00000081189	ENSMUSG00000081189_Hspd1-ps4	80.6323	1.20213	0.61462	1.95589	0.0504783	0.589986	Hspd1-ps4	processed_pseudogene
1003	ENSMUSG00000079277	ENSMUSG00000079277_Hoxd3	4.86534	1.19995	0.66753	1.7976	0.0722409	0.692004	Hoxd3	protein_coding
1004	ENSMUSG00000019899	ENSMUSG00000019899_Lama2	2402.79	1.19895	0.421354	2.84546	0.00443473	0.139705	Lama2	protein_coding
1005	ENSMUSG00000085519	ENSMUSG00000085519_Gm13703	1.50027	1.19766	0.627988	1.90713	0.0565033	0.621538	Gm13703	antisense
1006	ENSMUSG00000109508	ENSMUSG00000109508_RP23-366O14.9	6.37344	1.19702	0.673331	1.77776	0.0754427	0.707448	RP23-366O14.9	lincRNA
1007	ENSMUSG00000086995	ENSMUSG00000086995_Gm13544	14.4634	1.1964	0.627155	1.90767	0.0564342	0.621538	Gm13544	antisense
1008	ENSMUSG00000035000	ENSMUSG00000035000_Dpp4	1531.9	1.19625	0.568353	2.10477	0.0353113	0.489074	Dpp4	protein_coding
1009	ENSMUSG00000103694	ENSMUSG00000103694_Gm37530	22.0633	1.19604	0.565668	2.11438	0.0344824	0.483863	Gm37530	TEC
1010	ENSMUSG00000085971	ENSMUSG00000085971_Gm15411	23.062	1.19569	0.567761	2.10598	0.0352062	0.488593	Gm15411	processed_transcript
1011	ENSMUSG00000079465	ENSMUSG00000079465_Col4a3	80.5369	1.19421	0.642655	1.85824	0.0631346	0.651959	Col4a3	protein_coding
1012	ENSMUSG00000009378	ENSMUSG00000009378_Slc16a12	203.95	1.19329	0.663028	1.79976	0.0718987	0.691164	Slc16a12	protein_coding
1013	ENSMUSG00000027074	ENSMUSG00000027074_Slc43a3	1627.04	1.1921	0.234781	5.07751	3.82415e-07	7.65641e-05	Slc43a3	protein_coding
1014	ENSMUSG00000020251	ENSMUSG00000020251_Glt8d2	86.5778	1.19027	0.412511	2.88542	0.00390886	0.127344	Glt8d2	protein_coding
1015	ENSMUSG00000036667	ENSMUSG00000036667_Tcaf1	1315.88	1.18997	0.416814	2.85491	0.00430484	0.13703	Tcaf1	protein_coding
1016	ENSMUSG00000020604	ENSMUSG00000020604_Arsg	145.106	1.18923	0.35554	3.34485	0.00082326	0.0411616	Arsg	protein_coding
1017	ENSMUSG00000043342	ENSMUSG00000043342_Hoxd9	22.2328	1.18891	0.507966	2.34053	0.0192564	0.352674	Hoxd9	protein_coding
1018	ENSMUSG00000076433	ENSMUSG00000076433_BC100451	76.6092	1.18881	0.466395	2.54893	0.0108055	0.252312	BC100451	protein_coding
1019	ENSMUSG00000039956	ENSMUSG00000039956_Mrap	2236.12	1.18874	0.623467	1.90666	0.0565641	0.621538	Mrap	protein_coding
1020	ENSMUSG00000085022	ENSMUSG00000085022_Gm5860	5.48724	1.1887	0.651678	1.82407	0.068142	0.674995	Gm5860	lincRNA
1021	ENSMUSG00000047168	ENSMUSG00000047168_Gm6684	4.60342	1.18803	0.655888	1.81133	0.0700898	0.684061	Gm6684	processed_pseudogene
1022	ENSMUSG00000083773	ENSMUSG00000083773_Gm13394	4.65172	1.18687	0.617707	1.92142	0.0546793	0.613031	Gm13394	processed_pseudogene
1023	ENSMUSG00000026207	ENSMUSG00000026207_Speg	409.881	1.18538	0.47777	2.48107	0.0130989	0.280737	Speg	protein_coding
1024	ENSMUSG00000049511	ENSMUSG00000049511_Htr1b	8.14008	1.18385	0.568517	2.08235	0.0373104	0.503885	Htr1b	protein_coding
1025	ENSMUSG00000085132	ENSMUSG00000085132_Gm12265	4.85642	1.18356	0.61721	1.9176	0.055162	0.615192	Gm12265	antisense
1026	ENSMUSG00000036106	ENSMUSG00000036106_Prr5	175.574	1.18265	0.444549	2.66033	0.0078064	0.204087	Prr5	protein_coding
1027	ENSMUSG00000041479	ENSMUSG00000041479_Syt15	71.6218	1.1815	0.390605	3.02481	0.0024879	0.0920152	Syt15	protein_coding
1028	ENSMUSG00000093593	ENSMUSG00000093593_Gm20683	148.046	1.18149	0.539703	2.18914	0.0285868	0.434493	Gm20683	protein_coding
1029	ENSMUSG00000026893	ENSMUSG00000026893_Gca	92.5554	1.18143	0.412354	2.86508	0.0041691	0.134175	Gca	protein_coding
1030	ENSMUSG00000033268	ENSMUSG00000033268_Duox1	135.798	1.18129	0.616002	1.91767	0.0551535	0.615192	Duox1	protein_coding
1031	ENSMUSG00000031605	ENSMUSG00000031605_Klhl2	1121.41	1.17934	0.499544	2.36084	0.0182334	0.341635	Klhl2	protein_coding
1032	ENSMUSG00000055799	ENSMUSG00000055799_Tcf7l1	113.501	1.17934	0.353429	3.33684	0.000847377	0.0418044	Tcf7l1	protein_coding
1033	ENSMUSG00000097461	ENSMUSG00000097461_Gm26735	27.8552	1.17848	0.662892	1.77779	0.0754381	0.707448	Gm26735	lincRNA
1034	ENSMUSG00000067235	ENSMUSG00000067235_H2-Q10	1581.24	1.17826	0.614453	1.91758	0.0551641	0.615192	H2-Q10	protein_coding
1035	ENSMUSG00000022868	ENSMUSG00000022868_Ahsg	3.05596	1.17826	0.663952	1.77462	0.0759605	0.709205	Ahsg	protein_coding
1036	ENSMUSG00000012187	ENSMUSG00000012187_Mogat1	207.724	1.1781	0.647034	1.82077	0.0686422	0.676828	Mogat1	protein_coding
1037	ENSMUSG00000033389	ENSMUSG00000033389_Arhgap44	87.8418	1.17647	0.403657	2.91453	0.00356222	0.118881	Arhgap44	protein_coding
1038	ENSMUSG00000037624	ENSMUSG00000037624_Kcnk2	67.1955	1.1757	0.64977	1.80941	0.0703867	0.686282	Kcnk2	protein_coding
1039	ENSMUSG00000048078	ENSMUSG00000048078_Tenm4	2340.82	1.17465	0.597443	1.96612	0.0492843	0.584018	Tenm4	protein_coding
1040	ENSMUSG00000051726	ENSMUSG00000051726_Kcnf1	3.73111	1.17457	0.67354	1.74388	0.0811803	0.729713	Kcnf1	protein_coding
1041	ENSMUSG00000032083	ENSMUSG00000032083_Apoa1	1.85582	1.17327	0.664783	1.7649	0.0775811	0.716666	Apoa1	protein_coding
1042	ENSMUSG00000046727	ENSMUSG00000046727_Cystm1	116.53	1.17213	0.478197	2.45114	0.0142404	0.293676	Cystm1	protein_coding
1043	ENSMUSG00000103160	ENSMUSG00000103160_C130012C08Rik	26.5236	1.17159	0.480369	2.43894	0.0147306	0.299032	C130012C08Rik	TEC
1044	ENSMUSG00000026173	ENSMUSG00000026173_Plcd4	64.5833	1.17117	0.46179	2.53615	0.0112079	0.257037	Plcd4	protein_coding
1045	ENSMUSG00000038630	ENSMUSG00000038630_Zkscan16	1.63477	1.17078	0.623871	1.87663	0.0605684	0.639886	Zkscan16	protein_coding
1046	ENSMUSG00000033595	ENSMUSG00000033595_Lgi3	123.511	1.17011	0.629079	1.86004	0.0628801	0.651241	Lgi3	protein_coding
1047	ENSMUSG00000106096	ENSMUSG00000106096_B230207O21Rik	2.7837	1.17002	0.666512	1.75544	0.0791834	0.722801	B230207O21Rik	processed_pseudogene
1048	ENSMUSG00000001773	ENSMUSG00000001773_Folh1	9.66092	1.16941	0.66328	1.76308	0.077887	0.717476	Folh1	protein_coding
1049	ENSMUSG00000030189	ENSMUSG00000030189_Ybx3	2467.26	1.1691	0.348991	3.34994	0.000808297	0.04055	Ybx3	protein_coding
1050	ENSMUSG00000066443	ENSMUSG00000066443_Gm10163	70.3259	1.16876	0.468011	2.49729	0.0125145	0.272796	Gm10163	processed_pseudogene
1051	ENSMUSG00000095438	ENSMUSG00000095438_Gm21747	8.08739	1.16874	0.630185	1.85459	0.0636545	0.65409	Gm21747	antisense
1052	ENSMUSG00000000552	ENSMUSG00000000552_Zfp385a	419.68	1.16858	0.370757	3.15186	0.00162232	0.0683043	Zfp385a	protein_coding
1053	ENSMUSG00000101144	ENSMUSG00000101144_Gm29054	1.90285	1.16855	0.65745	1.77741	0.0755016	0.707448	Gm29054	processed_transcript
1054	ENSMUSG00000051314	ENSMUSG00000051314_Ffar2	375.96	1.16843	0.567086	2.0604	0.0393602	0.51713	Ffar2	protein_coding
1055	ENSMUSG00000005836	ENSMUSG00000005836_Gata6	143.413	1.16544	0.286544	4.06725	4.75722e-05	0.0040252	Gata6	protein_coding
1056	ENSMUSG00000109216	ENSMUSG00000109216_RP23-124O24.3	2.67366	1.1654	0.673029	1.73158	0.0833484	0.740683	RP23-124O24.3	TEC
1057	ENSMUSG00000086432	ENSMUSG00000086432_B430119L08Rik	84.5669	1.16485	0.673504	1.72954	0.0837131	0.742813	B430119L08Rik	antisense
1058	ENSMUSG00000072591	ENSMUSG00000072591_5930412G12Rik	13.5483	1.16412	0.66385	1.75359	0.0795011	0.723646	5930412G12Rik	lincRNA
1059	ENSMUSG00000102819	ENSMUSG00000102819_Gm37817	1.41124	1.16353	0.624663	1.86266	0.0625102	0.649168	Gm37817	TEC
1060	ENSMUSG00000082241	ENSMUSG00000082241_Gm15776	1.68391	1.16329	0.622659	1.86826	0.0617259	0.646075	Gm15776	processed_pseudogene
1061	ENSMUSG00000020961	ENSMUSG00000020961_Ston2	133.24	1.16305	0.499417	2.32882	0.0198686	0.358709	Ston2	protein_coding
1062	ENSMUSG00000087429	ENSMUSG00000087429_Gm16235	8.12961	1.16249	0.674399	1.72374	0.0847549	0.747146	Gm16235	antisense
1063	ENSMUSG00000027224	ENSMUSG00000027224_Duoxa1	50.8179	1.16116	0.593784	1.95553	0.0505204	0.590014	Duoxa1	protein_coding
1064	ENSMUSG00000104453	ENSMUSG00000104453_Gm37829	92.6834	1.16101	0.541082	2.14572	0.0318953	0.462303	Gm37829	TEC
1065	ENSMUSG00000027692	ENSMUSG00000027692_Tnik	136.495	1.16094	0.478537	2.42601	0.0152658	0.305924	Tnik	protein_coding
1066	ENSMUSG00000020105	ENSMUSG00000020105_Lrig3	228.678	1.16002	0.295526	3.92527	8.66334e-05	0.00677085	Lrig3	protein_coding
1067	ENSMUSG00000062309	ENSMUSG00000062309_Rpp25	7.85241	1.15905	0.654402	1.77116	0.0765342	0.711644	Rpp25	protein_coding
1068	ENSMUSG00000062329	ENSMUSG00000062329_Cytl1	31.9058	1.15824	0.633244	1.82907	NA	NA	Cytl1	protein_coding
1069	ENSMUSG00000036377	ENSMUSG00000036377_C530008M17Rik	37.5395	1.15821	0.583616	1.98455	0.0471948	0.570521	C530008M17Rik	protein_coding
1070	ENSMUSG00000035713	ENSMUSG00000035713_Usp35	162.421	1.15769	0.33631	3.44232	0.000576758	0.0318978	Usp35	protein_coding
1071	ENSMUSG00000082343	ENSMUSG00000082343_Gm14404	4.40483	1.15746	0.6146	1.88327	0.0596635	0.634878	Gm14404	unprocessed_pseudogene
1072	ENSMUSG00000085417	ENSMUSG00000085417_Gm13919	10.4913	1.15741	0.607196	1.90615	0.0566309	0.621538	Gm13919	antisense
1073	ENSMUSG00000086870	ENSMUSG00000086870_Gm15288	4.07837	1.15659	0.659058	1.75492	0.0792731	0.722878	Gm15288	antisense
1074	ENSMUSG00000024799	ENSMUSG00000024799_Tm7sf2	144.493	1.15656	0.558186	2.07199	0.038266	0.510311	Tm7sf2	protein_coding
1075	ENSMUSG00000027824	ENSMUSG00000027824_Vmn2r1	3.92888	1.15623	0.673981	1.71553	0.0862478	0.752972	Vmn2r1	protein_coding
1076	ENSMUSG00000026778	ENSMUSG00000026778_Prkcq	202.003	1.15529	0.479801	2.40785	0.0160468	0.315194	Prkcq	protein_coding
1077	ENSMUSG00000096984	ENSMUSG00000096984_Gm26523	26.2831	1.15497	0.479961	2.40639	0.016111	0.315413	Gm26523	lincRNA
1078	ENSMUSG00000031576	ENSMUSG00000031576_Kcnu1	4.57639	1.15487	0.646869	1.78532	0.0742101	0.700248	Kcnu1	protein_coding
1079	ENSMUSG00000020473	ENSMUSG00000020473_Aebp1	3016.09	1.15482	0.376948	3.0636	0.00218692	0.0833753	Aebp1	protein_coding
1080	ENSMUSG00000108929	ENSMUSG00000108929_Cc2d2b	1.35305	1.15463	0.623891	1.85069	0.0642138	0.657089	Cc2d2b	protein_coding
1081	ENSMUSG00000022324	ENSMUSG00000022324_Matn2	1198.31	1.1526	0.384138	3.00048	0.00269557	0.0975187	Matn2	protein_coding
1082	ENSMUSG00000100980	ENSMUSG00000100980_Gm29100	13.2978	1.15102	0.5093	2.26	0.0238212	0.395056	Gm29100	antisense
1083	ENSMUSG00000085751	ENSMUSG00000085751_Gm15412	3.07963	1.15099	0.663169	1.73559	0.0826361	0.736337	Gm15412	antisense
1084	ENSMUSG00000106246	ENSMUSG00000106246_Gm18867	1.57658	1.1506	0.621599	1.85103	0.0641653	0.656932	Gm18867	processed_pseudogene
1085	ENSMUSG00000058809	ENSMUSG00000058809_Hspd1-ps3	91.2205	1.15006	0.673488	1.70761	0.0877082	0.757663	Hspd1-ps3	processed_pseudogene
1086	ENSMUSG00000107012	ENSMUSG00000107012_4930528J11Rik	6.49794	1.15003	0.617509	1.86236	0.0625522	0.649332	4930528J11Rik	TEC
1087	ENSMUSG00000083834	ENSMUSG00000083834_Gm12577	13.0708	1.14963	0.624203	1.84175	0.0655116	0.662878	Gm12577	processed_pseudogene
1088	ENSMUSG00000023047	ENSMUSG00000023047_Amhr2	8.34295	1.14851	0.673856	1.70438	0.0883103	0.760652	Amhr2	protein_coding
1089	ENSMUSG00000081657	ENSMUSG00000081657_Gm15466	2.99097	1.14805	0.674373	1.7024	0.0886803	0.76185	Gm15466	processed_pseudogene
1090	ENSMUSG00000038319	ENSMUSG00000038319_Kcnh2	35.1878	1.14748	0.594746	1.92937	0.0536852	0.606471	Kcnh2	protein_coding
1091	ENSMUSG00000049576	ENSMUSG00000049576_Zfa-ps	10.2734	1.14741	0.553594	2.07266	0.0382041	0.509943	Zfa-ps	transcribed_processed_pseudogene
1092	ENSMUSG00000034275	ENSMUSG00000034275_Igsf9b	11.6813	1.14718	0.515678	2.2246	0.026108	0.413097	Igsf9b	protein_coding
1093	ENSMUSG00000027222	ENSMUSG00000027222_Pex16	1208.32	1.14678	0.596324	1.92309	0.0544694	0.61137	Pex16	protein_coding
1094	ENSMUSG00000044548	ENSMUSG00000044548_Dact1	450.217	1.14488	0.559411	2.04657	0.0407003	0.524414	Dact1	protein_coding
1095	ENSMUSG00000081270	ENSMUSG00000081270_Gm11653	6.08348	1.14469	0.634	1.8055	0.0709963	0.690036	Gm11653	processed_pseudogene
1096	ENSMUSG00000104218	ENSMUSG00000104218_Gm9134	13.5038	1.14447	0.549739	2.08185	0.0373563	0.503885	Gm9134	processed_pseudogene
1097	ENSMUSG00000026255	ENSMUSG00000026255_Efhd1	259.475	1.14391	0.526348	2.17329	0.0297585	0.443896	Efhd1	protein_coding
1098	ENSMUSG00000038112	ENSMUSG00000038112_AW551984	243.647	1.14379	0.634068	1.80389	0.0712488	0.690156	AW551984	protein_coding
1099	ENSMUSG00000059336	ENSMUSG00000059336_Slc14a1	26.0432	1.14335	0.493502	2.31681	0.0205142	0.364638	Slc14a1	protein_coding
1100	ENSMUSG00000036596	ENSMUSG00000036596_Cpz	92.3316	1.14239	0.568719	2.00871	0.0445674	0.553579	Cpz	protein_coding
1101	ENSMUSG00000074006	ENSMUSG00000074006_Omp	5.53087	1.14135	0.622435	1.83368	0.0667017	0.667358	Omp	protein_coding
1102	ENSMUSG00000021835	ENSMUSG00000021835_Bmp4	38.2443	1.14069	0.423879	2.69107	0.0071224	0.19353	Bmp4	protein_coding
1103	ENSMUSG00000084828	ENSMUSG00000084828_Gm12367	1.77929	1.14069	0.660542	1.72689	0.0841868	0.744414	Gm12367	processed_transcript
1104	ENSMUSG00000106643	ENSMUSG00000106643_Gm43422	102.581	1.14024	0.34198	3.33422	0.000855385	0.0419902	Gm43422	TEC
1105	ENSMUSG00000043518	ENSMUSG00000043518_Rai2	120.751	1.13918	0.588322	1.93632	0.052829	0.602448	Rai2	protein_coding
1106	ENSMUSG00000100454	ENSMUSG00000100454_Gm28901	3.63596	1.13909	0.61333	1.85722	0.0632799	0.65242	Gm28901	lincRNA
1107	ENSMUSG00000086298	ENSMUSG00000086298_Gm11716	20.8307	1.13862	0.658874	1.72812	0.083966	0.74328	Gm11716	antisense
1108	ENSMUSG00000047819	ENSMUSG00000047819_Tigd4	6.32582	1.1384	0.651101	1.74843	0.0803899	0.72701	Tigd4	protein_coding
1109	ENSMUSG00000021474	ENSMUSG00000021474_Sfxn1	2751.56	1.13831	0.515495	2.20819	0.0272308	0.424084	Sfxn1	protein_coding
1110	ENSMUSG00000027762	ENSMUSG00000027762_Sucnr1	208.403	1.13657	0.639079	1.77845	0.0753296	0.707307	Sucnr1	protein_coding
1111	ENSMUSG00000085822	ENSMUSG00000085822_Gm15584	2.10103	1.13636	0.673536	1.68716	0.0915732	0.770652	Gm15584	antisense
1112	ENSMUSG00000103476	ENSMUSG00000103476_Gm34302	3.21397	1.13551	0.613457	1.851	0.0641691	0.656932	Gm34302	lincRNA
1113	ENSMUSG00000104917	ENSMUSG00000104917_Gm43289	22.2987	1.13515	0.557757	2.03521	0.0418302	0.53286	Gm43289	TEC
1114	ENSMUSG00000102758	ENSMUSG00000102758_Naaladl2	77.2435	1.13483	0.430655	2.63513	0.00841039	0.214608	Naaladl2	protein_coding
1115	ENSMUSG00000095127	ENSMUSG00000095127_Ighv1-82	3.90667	1.13477	0.631863	1.79591	0.0725083	0.692576	Ighv1-82	IG_V_gene
1116	ENSMUSG00000109277	ENSMUSG00000109277_RP23-316J6.4	2.81254	1.13436	0.665953	1.70337	0.0884992	0.761609	RP23-316J6.4	lincRNA
1117	ENSMUSG00000106459	ENSMUSG00000106459_Gm43245	9.34856	1.13422	0.630284	1.79954	0.0719333	0.691164	Gm43245	processed_pseudogene
1118	ENSMUSG00000044362	ENSMUSG00000044362_Ccdc89	7.24097	1.13353	0.595798	1.90254	0.057101	0.624123	Ccdc89	protein_coding
1119	ENSMUSG00000106310	ENSMUSG00000106310_Gm43523	3.58077	1.13309	0.671249	1.68804	0.0914038	0.770537	Gm43523	TEC
1120	ENSMUSG00000020431	ENSMUSG00000020431_Adcy1	17.4979	1.1322	0.549071	2.06203	0.0392051	0.51713	Adcy1	protein_coding
1121	ENSMUSG00000086526	ENSMUSG00000086526_Gm12762	1.71657	1.13202	0.660727	1.7133	0.086658	0.754025	Gm12762	lincRNA
1122	ENSMUSG00000020467	ENSMUSG00000020467_Efemp1	2551.06	1.13172	0.393008	2.87963	0.00398139	0.128946	Efemp1	protein_coding
1123	ENSMUSG00000040562	ENSMUSG00000040562_Gstm2	891.06	1.13169	0.44039	2.56975	0.0101771	0.242676	Gstm2	protein_coding
1124	ENSMUSG00000048022	ENSMUSG00000048022_Tmem229a	4.30704	1.13155	0.668199	1.69342	0.0903746	0.767601	Tmem229a	protein_coding
1125	ENSMUSG00000046056	ENSMUSG00000046056_Sbsn	570.628	1.13059	0.512504	2.206	0.0273838	0.425129	Sbsn	protein_coding
1126	ENSMUSG00000031740	ENSMUSG00000031740_Mmp2	2939.16	1.12987	0.476008	2.37364	0.0176136	0.333994	Mmp2	protein_coding
1127	ENSMUSG00000074113	ENSMUSG00000074113_Gm10629	1.82759	1.12941	0.656706	1.71982	0.0854656	0.750278	Gm10629	lincRNA
1128	ENSMUSG00000085074	ENSMUSG00000085074_Gm11494	2.93983	1.12928	0.674315	1.6747	0.0939931	0.78042	Gm11494	lincRNA
1129	ENSMUSG00000030623	ENSMUSG00000030623_Prss23os	74.5928	1.129	0.585828	1.92718	0.053957	0.607917	Prss23os	antisense
1130	ENSMUSG00000085419	ENSMUSG00000085419_Gm11734	3.68436	1.12884	0.668436	1.68877	0.091263	0.770537	Gm11734	lincRNA
1131	ENSMUSG00000038936	ENSMUSG00000038936_Sccpdh	598.705	1.12859	0.484279	2.33046	0.0197818	0.358109	Sccpdh	protein_coding
1132	ENSMUSG00000047298	ENSMUSG00000047298_Kcnv2	6.34177	1.12839	0.652926	1.72821	0.0839514	0.74328	Kcnv2	protein_coding
1133	ENSMUSG00000045689	ENSMUSG00000045689_Pcdhb4	13.0892	1.12671	0.519207	2.17005	0.0300028	0.445527	Pcdhb4	protein_coding
1134	ENSMUSG00000092737	ENSMUSG00000092737_Gm24022	1.93579	1.12636	0.659118	1.7089	0.0874703	0.756489	Gm24022	miRNA
1135	ENSMUSG00000013076	ENSMUSG00000013076_Amotl1	3322.36	1.12605	0.436939	2.57713	0.00996254	0.2395	Amotl1	protein_coding
1136	ENSMUSG00000030098	ENSMUSG00000030098_Grip2	30.2002	1.12561	0.447623	2.51464	0.0119152	0.265469	Grip2	protein_coding
1137	ENSMUSG00000042918	ENSMUSG00000042918_Mamstr	59.9652	1.1255	0.497364	2.26294	0.0236394	0.393977	Mamstr	protein_coding
1138	ENSMUSG00000002475	ENSMUSG00000002475_Abhd3	69.0053	1.12378	0.559518	2.00848	0.0445924	0.553658	Abhd3	protein_coding
1139	ENSMUSG00000000031	ENSMUSG00000000031_H19	2066.37	1.12373	0.616083	1.82398	0.0681544	0.674995	H19	lincRNA
1140	ENSMUSG00000087611	ENSMUSG00000087611_4930458D05Rik	35.9557	1.12371	0.593693	1.89274	0.0583925	0.628789	4930458D05Rik	antisense
1141	ENSMUSG00000029821	ENSMUSG00000029821_Dfna5	306.471	1.123	0.328589	3.41766	0.000631625	0.0342937	Dfna5	protein_coding
1142	ENSMUSG00000021719	ENSMUSG00000021719_Rgs7bp	101.053	1.12275	0.529978	2.11849	0.0341332	0.481807	Rgs7bp	protein_coding
1143	ENSMUSG00000020053	ENSMUSG00000020053_Igf1	2936.19	1.12263	0.462807	2.42569	0.0152792	0.305985	Igf1	protein_coding
1144	ENSMUSG00000026567	ENSMUSG00000026567_Adcy10	169.581	1.12201	0.666689	1.68297	0.0923817	0.774123	Adcy10	protein_coding
1145	ENSMUSG00000089665	ENSMUSG00000089665_Fcor	379.655	1.12008	0.611095	1.8329	0.0668174	0.667926	Fcor	protein_coding
1146	ENSMUSG00000098973	ENSMUSG00000098973_Mir6236	1346.11	1.11977	0.400963	2.79271	0.00522685	0.156865	Mir6236	miRNA
1147	ENSMUSG00000024530	ENSMUSG00000024530_Slmo1	24.3022	1.11954	0.484625	2.31011	0.0208819	0.368931	Slmo1	protein_coding
1148	ENSMUSG00000044206	ENSMUSG00000044206_Vsig4	40.8823	1.11871	0.492731	2.27043	0.0231817	0.392069	Vsig4	protein_coding
1149	ENSMUSG00000042302	ENSMUSG00000042302_Ehbp1	482.944	1.11826	0.416636	2.68401	0.00727449	0.196404	Ehbp1	protein_coding
1150	ENSMUSG00000002808	ENSMUSG00000002808_Epdr1	389.278	1.11787	0.409978	2.72666	0.00639794	0.179426	Epdr1	protein_coding
1151	ENSMUSG00000047205	ENSMUSG00000047205_Dusp18	297.597	1.11769	0.348227	3.20965	0.00132895	0.059168	Dusp18	protein_coding
1152	ENSMUSG00000027560	ENSMUSG00000027560_Dok5	11.2949	1.11761	0.539384	2.07202	0.0382634	0.510311	Dok5	protein_coding
1153	ENSMUSG00000032289	ENSMUSG00000032289_Thsd4	31.0847	1.1175	0.534921	2.08909	0.0366997	0.500975	Thsd4	protein_coding
1154	ENSMUSG00000026473	ENSMUSG00000026473_Glul	22720.1	1.11732	0.510923	2.18686	0.0287527	0.435583	Glul	protein_coding
1155	ENSMUSG00000037362	ENSMUSG00000037362_Nov	3006.07	1.1172	0.672825	1.66047	NA	NA	Nov	protein_coding
1156	ENSMUSG00000052920	ENSMUSG00000052920_Prkg1	214.237	1.11713	0.433402	2.57759	0.00994907	0.239457	Prkg1	protein_coding
1157	ENSMUSG00000087057	ENSMUSG00000087057_Gm11730	9.06354	1.11605	0.650383	1.71599	0.0861631	0.752856	Gm11730	antisense
1158	ENSMUSG00000021763	ENSMUSG00000021763_BC067074	222.784	1.11553	0.533457	2.09113	0.0365162	0.499732	BC067074	protein_coding
1159	ENSMUSG00000029122	ENSMUSG00000029122_Evc	304.443	1.11446	0.391378	2.84754	0.00440587	0.139054	Evc	protein_coding
1160	ENSMUSG00000074109	ENSMUSG00000074109_Mrgprx2	8.51915	1.11273	0.611093	1.82088	0.0686253	0.676828	Mrgprx2	protein_coding
1161	ENSMUSG00000023886	ENSMUSG00000023886_Smoc2	468.67	1.11257	0.595537	1.86817	0.0617382	0.646075	Smoc2	protein_coding
1162	ENSMUSG00000080904	ENSMUSG00000080904_Gm11966	27.5819	1.11249	0.669005	1.66291	0.0963312	0.787502	Gm11966	processed_pseudogene
1163	ENSMUSG00000040017	ENSMUSG00000040017_Saa4	3.01169	1.11224	0.672297	1.65438	0.0980496	0.79367	Saa4	protein_coding
1164	ENSMUSG00000009114	ENSMUSG00000009114_2610028H24Rik	3.21062	1.11196	0.634156	1.75345	0.079524	0.723646	2610028H24Rik	protein_coding
1165	ENSMUSG00000061825	ENSMUSG00000061825_Ces2c	1.73298	1.11156	0.655279	1.69632	0.0898261	0.766991	Ces2c	protein_coding
1166	ENSMUSG00000042846	ENSMUSG00000042846_Lrrtm3	3.36317	1.11138	0.671353	1.65543	0.0978369	0.793029	Lrrtm3	protein_coding
1167	ENSMUSG00000089703	ENSMUSG00000089703_Gm15833	1.88828	1.11137	0.614296	1.80918	0.0704228	0.686409	Gm15833	processed_pseudogene
1168	ENSMUSG00000103049	ENSMUSG00000103049_Gm37311	66.6967	1.11098	0.502686	2.21009	0.0270986	0.42358	Gm37311	TEC
1169	ENSMUSG00000106799	ENSMUSG00000106799_Gm20756	7.06102	1.11086	0.616599	1.80159	0.0716102	0.691164	Gm20756	lincRNA
1170	ENSMUSG00000087095	ENSMUSG00000087095_Emx2os	15.2324	1.11032	0.520658	2.13254	0.0329625	0.472468	Emx2os	antisense
1171	ENSMUSG00000035064	ENSMUSG00000035064_Eef2k	705.383	1.10994	0.218636	5.07666	3.84122e-07	7.65641e-05	Eef2k	protein_coding
1172	ENSMUSG00000048040	ENSMUSG00000048040_Arxes2	2007.26	1.10984	0.564762	1.96515	0.0493968	0.584351	Arxes2	protein_coding
1173	ENSMUSG00000085584	ENSMUSG00000085584_Rgag1	20.8135	1.10966	0.597114	1.85838	0.0631153	0.651959	Rgag1	protein_coding
1174	ENSMUSG00000020893	ENSMUSG00000020893_Per1	893.367	1.10836	0.241492	4.58962	4.44057e-06	0.00060528	Per1	protein_coding
1175	ENSMUSG00000029095	ENSMUSG00000029095_Ablim2	110.768	1.10607	0.545332	2.02825	0.0425351	0.537696	Ablim2	protein_coding
1176	ENSMUSG00000041695	ENSMUSG00000041695_Kcnj2	319.893	1.10558	0.51732	2.13713	0.032587	0.469124	Kcnj2	protein_coding
1177	ENSMUSG00000034059	ENSMUSG00000034059_Ypel4	30.0273	1.10553	0.502261	2.20111	0.0277281	0.428366	Ypel4	protein_coding
1178	ENSMUSG00000019027	ENSMUSG00000019027_Dnah1	11.7957	1.10479	0.557908	1.98024	0.0476761	0.573006	Dnah1	protein_coding
1179	ENSMUSG00000041120	ENSMUSG00000041120_Nbl1	552.265	1.10401	0.452224	2.4413	0.0146345	0.297777	Nbl1	protein_coding
1180	ENSMUSG00000021260	ENSMUSG00000021260_Hhipl1	221.568	1.10265	0.643668	1.71307	0.0866991	0.754025	Hhipl1	protein_coding
1181	ENSMUSG00000005268	ENSMUSG00000005268_Prlr	199.808	1.10244	0.493072	2.23586	0.0253612	0.406184	Prlr	protein_coding
1182	ENSMUSG00000106178	ENSMUSG00000106178_Gm42987	18.1329	1.10168	0.604829	1.82148	0.0685344	0.676438	Gm42987	TEC
1183	ENSMUSG00000011148	ENSMUSG00000011148_Adssl1	630.508	1.10153	0.439434	2.5067	0.0121866	0.268851	Adssl1	protein_coding
1184	ENSMUSG00000097100	ENSMUSG00000097100_9230104M06Rik	3.79776	1.10027	0.668905	1.64488	0.0999954	0.800691	9230104M06Rik	protein_coding
1185	ENSMUSG00000034161	ENSMUSG00000034161_Scx	9.18827	1.10012	0.587833	1.87147	0.0612794	0.643315	Scx	protein_coding
1186	ENSMUSG00000105334	ENSMUSG00000105334_Gm42680	1.51838	1.10011	0.61509	1.78853	0.0736898	0.696885	Gm42680	TEC
1187	ENSMUSG00000084989	ENSMUSG00000084989_Crocc2	16.6124	1.09986	0.646044	1.70245	0.0886711	0.76185	Crocc2	protein_coding
1188	ENSMUSG00000087439	ENSMUSG00000087439_Gm15788	4.10224	1.09925	0.656733	1.67381	0.0941671	0.780539	Gm15788	antisense
1189	ENSMUSG00000013419	ENSMUSG00000013419_Zfp651	464.299	1.09875	0.370406	2.96635	0.00301357	0.105667	Zfp651	protein_coding
1190	ENSMUSG00000109111	ENSMUSG00000109111_RP24-308M10.2	3.93188	1.09866	0.632846	1.73606	0.0825534	0.736262	RP24-308M10.2	antisense
1191	ENSMUSG00000101135	ENSMUSG00000101135_Gm17981	6.02498	1.09854	0.599837	1.8314	0.0670408	0.669259	Gm17981	processed_pseudogene
1192	ENSMUSG00000038354	ENSMUSG00000038354_Ankrd35	29.7662	1.09826	0.591888	1.85551	0.0635233	0.653643	Ankrd35	protein_coding
1193	ENSMUSG00000002104	ENSMUSG00000002104_Rapsn	25.4425	1.09818	0.626903	1.75175	0.0798163	0.724469	Rapsn	protein_coding
1194	ENSMUSG00000045912	ENSMUSG00000045912_C2cd4c	2.58084	1.09762	0.668451	1.64203	0.100583	0.802788	C2cd4c	protein_coding
1195	ENSMUSG00000024424	ENSMUSG00000024424_Ttc39c	266.636	1.0976	0.324214	3.38542	0.000710705	0.0371606	Ttc39c	protein_coding
1196	ENSMUSG00000022652	ENSMUSG00000022652_Morc1	57.1735	1.09647	0.651171	1.68385	0.0922109	0.773249	Morc1	protein_coding
1197	ENSMUSG00000101089	ENSMUSG00000101089_2610016A17Rik	100.54	1.09615	0.668522	1.63967	0.101075	0.803867	2610016A17Rik	lincRNA
1198	ENSMUSG00000102344	ENSMUSG00000102344_9430053O09Rik	16.4035	1.09609	0.563494	1.94516	0.0517558	0.598092	9430053O09Rik	TEC
1199	ENSMUSG00000040728	ENSMUSG00000040728_Esrp1	1.47849	1.0957	0.615025	1.78156	0.0748209	0.703644	Esrp1	protein_coding
1200	ENSMUSG00000081053	ENSMUSG00000081053_Mup-ps17	412.463	1.0956	0.648196	1.69023	0.0909837	0.769617	Mup-ps17	unprocessed_pseudogene
1201	ENSMUSG00000025370	ENSMUSG00000025370_Cdh9	36.3764	1.09455	0.573083	1.90993	0.0561424	0.621091	Cdh9	protein_coding
1202	ENSMUSG00000094910	ENSMUSG00000094910_D430019H16Rik	119.457	1.0944	0.645141	1.69638	0.0898148	0.766991	D430019H16Rik	protein_coding
1203	ENSMUSG00000020052	ENSMUSG00000020052_Ascl1	12.1199	1.0943	0.668479	1.637	0.101631	0.805942	Ascl1	protein_coding
1204	ENSMUSG00000036599	ENSMUSG00000036599_Chst12	459.852	1.09322	0.330037	3.3124	0.000924976	0.0448138	Chst12	protein_coding
1205	ENSMUSG00000040043	ENSMUSG00000040043_Rbms2	1739.81	1.09318	0.37383	2.92428	0.00345252	0.116123	Rbms2	protein_coding
1206	ENSMUSG00000043673	ENSMUSG00000043673_Kcns3	209.446	1.09169	0.569161	1.91808	0.0551013	0.615192	Kcns3	protein_coding
1207	ENSMUSG00000030317	ENSMUSG00000030317_Timp4	489.925	1.09162	0.605851	1.80179	0.0715778	0.691164	Timp4	protein_coding
1208	ENSMUSG00000087518	ENSMUSG00000087518_Gm13561	7.52433	1.09114	0.661517	1.64946	0.0990542	0.796807	Gm13561	antisense
1209	ENSMUSG00000032251	ENSMUSG00000032251_Irak1bp1	120.875	1.09091	0.472375	2.30942	0.0209204	0.369172	Irak1bp1	protein_coding
1210	ENSMUSG00000036052	ENSMUSG00000036052_Dnajb5	168.519	1.09079	0.390949	2.7901	0.00526922	0.157514	Dnajb5	protein_coding
1211	ENSMUSG00000087109	ENSMUSG00000087109_4930474H06Rik	12.7474	1.09071	0.662431	1.64653	0.0996542	0.799252	4930474H06Rik	processed_transcript
1212	ENSMUSG00000030278	ENSMUSG00000030278_Cidec	17627.9	1.09068	0.579777	1.88121	0.0599439	0.636834	Cidec	protein_coding
1213	ENSMUSG00000073802	ENSMUSG00000073802_Cdkn2b	79.5888	1.08993	0.614314	1.77423	0.0760259	0.70936	Cdkn2b	protein_coding
1214	ENSMUSG00000073514	ENSMUSG00000073514_Dok6	19.8572	1.0897	0.474524	2.2964	0.0216528	0.376945	Dok6	protein_coding
1215	ENSMUSG00000038668	ENSMUSG00000038668_Lpar1	735.35	1.08964	0.472063	2.30825	0.020985	0.369652	Lpar1	protein_coding
1216	ENSMUSG00000020848	ENSMUSG00000020848_Doc2b	39.2631	1.08937	0.474056	2.29797	0.0215635	0.37583	Doc2b	protein_coding
1217	ENSMUSG00000046844	ENSMUSG00000046844_Vat1l	152.448	1.08934	0.44623	2.4412	0.0146387	0.297777	Vat1l	protein_coding
1218	ENSMUSG00000033805	ENSMUSG00000033805_Ephx4	17.4242	1.08915	0.50593	2.15276	0.0313375	0.456894	Ephx4	protein_coding
1219	ENSMUSG00000018126	ENSMUSG00000018126_Baiap2l2	8.44855	1.08886	0.667848	1.6304	0.103017	0.812294	Baiap2l2	protein_coding
1220	ENSMUSG00000038765	ENSMUSG00000038765_Lmx1b	12.6825	1.08884	0.668782	1.62809	NA	NA	Lmx1b	protein_coding
1221	ENSMUSG00000041460	ENSMUSG00000041460_Cacna2d4	18.0355	1.08834	0.534536	2.03604	0.041746	0.532567	Cacna2d4	protein_coding
1222	ENSMUSG00000035305	ENSMUSG00000035305_Ror1	114.1	1.08827	0.274431	3.96553	7.32336e-05	0.00586243	Ror1	protein_coding
1223	ENSMUSG00000097836	ENSMUSG00000097836_Gm26903	7.55188	1.08824	0.584998	1.86024	0.0628515	0.651241	Gm26903	antisense
1224	ENSMUSG00000085730	ENSMUSG00000085730_Gm13307	7.04177	1.08788	0.664197	1.63788	0.101446	0.805038	Gm13307	antisense
1225	ENSMUSG00000097094	ENSMUSG00000097094_Gm26548	1.43755	1.08749	0.613767	1.77183	0.0764222	0.711351	Gm26548	lincRNA
1226	ENSMUSG00000035547	ENSMUSG00000035547_Capn5	158.987	1.08687	0.385626	2.81845	0.00482567	0.148454	Capn5	protein_coding
1227	ENSMUSG00000028517	ENSMUSG00000028517_Plpp3	2148.78	1.08615	0.26782	4.05551	5.0024e-05	0.00419956	Plpp3	protein_coding
1228	ENSMUSG00000033825	ENSMUSG00000033825_Tpsb2	89.3962	1.08596	0.514236	2.1118	0.0347039	0.485538	Tpsb2	protein_coding
1229	ENSMUSG00000072618	ENSMUSG00000072618_Gm10384	3.8402	1.08513	0.664345	1.63339	0.102388	0.809588	Gm10384	protein_coding
1230	ENSMUSG00000032985	ENSMUSG00000032985_5730522E02Rik	1.40672	1.08488	0.613923	1.76713	0.0772072	0.714991	5730522E02Rik	protein_coding
1231	ENSMUSG00000021319	ENSMUSG00000021319_Sfrp4	194.228	1.08337	0.59686	1.81512	0.0695054	0.681932	Sfrp4	protein_coding
1232	ENSMUSG00000026885	ENSMUSG00000026885_Ttll11	17.579	1.08337	0.534917	2.0253	0.0428363	0.539981	Ttll11	protein_coding
1233	ENSMUSG00000033068	ENSMUSG00000033068_Entpd6	569.851	1.08313	0.491251	2.20484	0.0274652	0.426064	Entpd6	protein_coding
1234	ENSMUSG00000032053	ENSMUSG00000032053_Pou2af1	12.4214	1.08259	0.615558	1.75871	0.0786273	0.720503	Pou2af1	protein_coding
1235	ENSMUSG00000051550	ENSMUSG00000051550_Zfp579	69.6136	1.08169	0.374181	2.89081	0.0038425	0.125681	Zfp579	protein_coding
1236	ENSMUSG00000041688	ENSMUSG00000041688_Amot	298.527	1.08158	0.385574	2.80513	0.0050297	0.153365	Amot	protein_coding
1237	ENSMUSG00000019817	ENSMUSG00000019817_Plagl1	571.68	1.08145	0.586312	1.84449	0.065112	0.660261	Plagl1	protein_coding
1238	ENSMUSG00000081819	ENSMUSG00000081819_Gm12722	3.37092	1.08062	0.635864	1.69945	0.0892346	0.764401	Gm12722	processed_pseudogene
1239	ENSMUSG00000107482	ENSMUSG00000107482_RP23-74K24.2	2.76547	1.08057	0.635274	1.70095	0.0889521	0.763083	RP23-74K24.2	protein_coding
1240	ENSMUSG00000021356	ENSMUSG00000021356_Irf4	382.434	1.08032	0.442345	2.44225	0.0145959	0.297777	Irf4	protein_coding
1241	ENSMUSG00000039196	ENSMUSG00000039196_Orm1	1752.33	1.08023	0.640212	1.6873	0.0915457	0.77064	Orm1	protein_coding
1242	ENSMUSG00000022548	ENSMUSG00000022548_Apod	669.846	1.07961	0.478107	2.2581	0.0239396	0.396091	Apod	protein_coding
1243	ENSMUSG00000085653	ENSMUSG00000085653_Gm15179	5.81969	1.07844	0.665741	1.61991	0.105252	0.820018	Gm15179	antisense
1244	ENSMUSG00000041729	ENSMUSG00000041729_Coro2b	285.765	1.07616	0.291322	3.69404	0.000220719	0.0148981	Coro2b	protein_coding
1245	ENSMUSG00000028150	ENSMUSG00000028150_Rorc	306.074	1.07496	0.55174	1.94831	0.051378	0.594883	Rorc	protein_coding
1246	ENSMUSG00000037316	ENSMUSG00000037316_Bag4	803.308	1.07461	0.49498	2.17101	0.0299301	0.444891	Bag4	protein_coding
1247	ENSMUSG00000048445	ENSMUSG00000048445_Ccdc57	49.828	1.07405	0.414161	2.59332	0.00950541	0.233307	Ccdc57	protein_coding
1248	ENSMUSG00000025203	ENSMUSG00000025203_Scd2	6126	1.07368	0.566442	1.89548	0.0580291	0.628069	Scd2	protein_coding
1249	ENSMUSG00000101655	ENSMUSG00000101655_2310040G24Rik	40.1969	1.0735	0.515066	2.0842	0.0371421	0.503096	2310040G24Rik	lincRNA
1250	ENSMUSG00000037263	ENSMUSG00000037263_Aldh3b3	7.34867	1.07343	0.663879	1.6169	0.1059	0.820321	Aldh3b3	protein_coding
1251	ENSMUSG00000021390	ENSMUSG00000021390_Ogn	2103.27	1.07317	0.445514	2.40883	0.0160037	0.314557	Ogn	protein_coding
1252	ENSMUSG00000085151	ENSMUSG00000085151_1110018N20Rik	25.2546	1.07305	0.651004	1.64831	0.0992897	0.797621	1110018N20Rik	processed_transcript
1253	ENSMUSG00000038793	ENSMUSG00000038793_Lefty1	26.4483	1.07162	0.454001	2.36039	0.0182556	0.341635	Lefty1	protein_coding
1254	ENSMUSG00000091478	ENSMUSG00000091478_Gm10039	104.622	1.07142	0.620266	1.72735	0.0841045	0.744284	Gm10039	processed_pseudogene
1255	ENSMUSG00000020609	ENSMUSG00000020609_Apob	10.3186	1.07056	0.583158	1.83581	0.0663862	0.666083	Apob	protein_coding
1256	ENSMUSG00000084017	ENSMUSG00000084017_Rpl21-ps9	1.95833	1.06995	0.672954	1.58993	0.111851	0.84158	Rpl21-ps9	processed_pseudogene
1257	ENSMUSG00000107278	ENSMUSG00000107278_Gm42600	22.8894	1.06941	0.56647	1.88786	0.0590454	0.632152	Gm42600	TEC
1258	ENSMUSG00000026399	ENSMUSG00000026399_Cd55	1407.1	1.06842	0.460845	2.3184	0.0204276	0.363717	Cd55	protein_coding
1259	ENSMUSG00000042155	ENSMUSG00000042155_Klhl23	73.2599	1.06839	0.334035	3.19844	0.00138174	0.0608849	Klhl23	protein_coding
1260	ENSMUSG00000045733	ENSMUSG00000045733_Sprn	24.1365	1.06802	0.514325	2.07654	0.037844	0.50715	Sprn	protein_coding
1261	ENSMUSG00000109075	ENSMUSG00000109075_AC151602.2	620.374	1.06791	0.577115	1.85044	0.0642509	0.657089	AC151602.2	protein_coding
1262	ENSMUSG00000096953	ENSMUSG00000096953_Gm26571	3.61274	1.06747	0.603919	1.76757	0.0771329	0.714984	Gm26571	protein_coding
1263	ENSMUSG00000018770	ENSMUSG00000018770_Atp5g3	3020.72	1.06736	0.492501	2.16723	0.0302176	0.4469	Atp5g3	protein_coding
1264	ENSMUSG00000027777	ENSMUSG00000027777_Schip1	190.598	1.0664	0.3392	3.14387	0.00166729	0.0694486	Schip1	protein_coding
1265	ENSMUSG00000042680	ENSMUSG00000042680_Garem	46.5992	1.06582	0.418516	2.54666	0.0108759	0.252419	Garem	protein_coding
1266	ENSMUSG00000103662	ENSMUSG00000103662_Gm34294	25.2157	1.06566	0.576826	1.84745	0.0646816	0.659224	Gm34294	TEC
1267	ENSMUSG00000076937	ENSMUSG00000076937_Iglc2	94.9505	1.06544	0.613587	1.73641	NA	NA	Iglc2	IG_C_gene
1268	ENSMUSG00000107162	ENSMUSG00000107162_Gm18593	1.29485	1.06528	0.611759	1.74134	0.081624	0.73193	Gm18593	processed_pseudogene
1269	ENSMUSG00000072849	ENSMUSG00000072849_Serpina1e	5.48375	1.06502	0.673985	1.58018	0.114065	0.84648	Serpina1e	protein_coding
1270	ENSMUSG00000075012	ENSMUSG00000075012_Fjx1	38.7567	1.06432	0.477897	2.2271	0.0259407	0.411765	Fjx1	protein_coding
1271	ENSMUSG00000091119	ENSMUSG00000091119_Ccdc152	22.0086	1.0643	0.500117	2.12811	0.0333282	0.47656	Ccdc152	protein_coding
1272	ENSMUSG00000032131	ENSMUSG00000032131_Abcg4	24.1188	1.06383	0.607093	1.75234	0.079715	0.724109	Abcg4	protein_coding
1273	ENSMUSG00000097986	ENSMUSG00000097986_Gm26953	7.26032	1.06343	0.663137	1.60364	0.108794	0.829969	Gm26953	lincRNA
1274	ENSMUSG00000074968	ENSMUSG00000074968_Ano3	64.6053	1.06326	0.63563	1.67277	0.0943732	0.781683	Ano3	protein_coding
1275	ENSMUSG00000036560	ENSMUSG00000036560_Lgi4	169.868	1.06316	0.405214	2.6237	0.00869811	0.219005	Lgi4	protein_coding
1276	ENSMUSG00000085558	ENSMUSG00000085558_4930412C18Rik	99.3155	1.06306	0.520953	2.04061	0.04129	0.530854	4930412C18Rik	processed_transcript
1277	ENSMUSG00000027792	ENSMUSG00000027792_Bche	2087.67	1.06286	0.635593	1.67224	0.0944771	0.781683	Bche	protein_coding
1278	ENSMUSG00000047793	ENSMUSG00000047793_Sned1	1762.23	1.06169	0.495169	2.1441	0.0320247	0.4635	Sned1	protein_coding
1279	ENSMUSG00000019590	ENSMUSG00000019590_Cyb561	244.292	1.06165	0.31669	3.35235	0.000801287	0.0403346	Cyb561	protein_coding
1280	ENSMUSG00000022261	ENSMUSG00000022261_Sdc2	966.684	1.0613	0.308799	3.43686	0.000588502	0.0324804	Sdc2	protein_coding
1281	ENSMUSG00000025777	ENSMUSG00000025777_Gdap1	8.50266	1.06124	0.652993	1.62519	0.104123	0.81588	Gdap1	protein_coding
1282	ENSMUSG00000083443	ENSMUSG00000083443_Gm15519	50.1099	1.06051	0.673223	1.57527	0.115195	0.851461	Gm15519	processed_pseudogene
1283	ENSMUSG00000109559	ENSMUSG00000109559_RP23-152P5.3	17.3422	1.05957	0.64336	1.64694	0.0995704	0.798795	RP23-152P5.3	antisense
1284	ENSMUSG00000035916	ENSMUSG00000035916_Ptprq	2.74207	1.05934	0.666121	1.59031	0.111765	0.841393	Ptprq	protein_coding
1285	ENSMUSG00000020758	ENSMUSG00000020758_Itgb4	161.601	1.0593	0.42524	2.49107	0.0127358	0.275886	Itgb4	protein_coding
1286	ENSMUSG00000069227	ENSMUSG00000069227_Gprin1	13.1759	1.05917	0.4959	2.13584	0.0326922	0.469727	Gprin1	protein_coding
1287	ENSMUSG00000108075	ENSMUSG00000108075_RP24-492L15.5	42.5506	1.05899	0.618767	1.71146	0.0869964	0.755028	RP24-492L15.5	TEC
1288	ENSMUSG00000097819	ENSMUSG00000097819_Gm26813	5.04567	1.05896	0.634318	1.66944	0.0950294	0.783966	Gm26813	lincRNA
1289	ENSMUSG00000030077	ENSMUSG00000030077_Chl1	371.382	1.05848	0.589416	1.79581	0.0725248	0.692576	Chl1	protein_coding
1290	ENSMUSG00000017466	ENSMUSG00000017466_Timp2	5068.08	1.05832	0.344323	3.07362	0.0021148	0.0816276	Timp2	protein_coding
1291	ENSMUSG00000031565	ENSMUSG00000031565_Fgfr1	2643.76	1.05826	0.387049	2.73419	0.00625346	0.176374	Fgfr1	protein_coding
1292	ENSMUSG00000053007	ENSMUSG00000053007_Creb5	968.653	1.05821	0.492163	2.15012	0.0315459	0.458807	Creb5	protein_coding
1293	ENSMUSG00000051262	ENSMUSG00000051262_Cml3	29.2593	1.05747	0.592823	1.78379	0.0744571	0.701333	Cml3	protein_coding
1294	ENSMUSG00000006014	ENSMUSG00000006014_Prg4	462.396	1.057	0.551567	1.91635	0.0553205	0.616034	Prg4	protein_coding
1295	ENSMUSG00000020363	ENSMUSG00000020363_Gfpt2	1126.07	1.05631	0.339686	3.10968	0.00187292	0.0756294	Gfpt2	protein_coding
1296	ENSMUSG00000092376	ENSMUSG00000092376_Gm19203	2.2672	1.05619	0.668048	1.58102	0.113874	0.846331	Gm19203	processed_pseudogene
1297	ENSMUSG00000085411	ENSMUSG00000085411_Gm14319	1.71204	1.0559	0.652936	1.61716	0.105844	0.820105	Gm14319	lincRNA
1298	ENSMUSG00000040490	ENSMUSG00000040490_Lrfn2	3.54681	1.05574	0.666064	1.58505	0.112956	0.843305	Lrfn2	protein_coding
1299	ENSMUSG00000042797	ENSMUSG00000042797_Aqp11	105.831	1.05522	0.510701	2.06622	0.0388081	0.514537	Aqp11	protein_coding
1300	ENSMUSG00000103766	ENSMUSG00000103766_Gm38392	3.67225	1.05467	0.664613	1.5869	0.112536	0.842283	Gm38392	protein_coding
1301	ENSMUSG00000021678	ENSMUSG00000021678_F2rl1	100.262	1.05461	0.653334	1.6142	NA	NA	F2rl1	protein_coding
1302	ENSMUSG00000020838	ENSMUSG00000020838_Slc6a4	19.48	1.05441	0.513291	2.05422	0.0399545	0.521099	Slc6a4	protein_coding
1303	ENSMUSG00000003617	ENSMUSG00000003617_Cp	2385.6	1.05433	0.474401	2.22245	0.0262532	0.414731	Cp	protein_coding
1304	ENSMUSG00000015451	ENSMUSG00000015451_C4a	46.5081	1.05387	0.496308	2.12342	0.0337189	0.480182	C4a	processed_transcript
1305	ENSMUSG00000051000	ENSMUSG00000051000_Fam160a1	169.071	1.05336	0.504445	2.08815	0.0367842	0.500975	Fam160a1	protein_coding
1306	ENSMUSG00000035504	ENSMUSG00000035504_Reep6	186.785	1.05324	0.589323	1.7872	0.0739051	0.697682	Reep6	protein_coding
1307	ENSMUSG00000034460	ENSMUSG00000034460_Six4	142.087	1.05313	0.481978	2.18501	0.0288879	0.435724	Six4	protein_coding
1308	ENSMUSG00000021775	ENSMUSG00000021775_Nr1d2	1658.4	1.05193	0.3185	3.30276	0.000957383	0.046158	Nr1d2	protein_coding
1309	ENSMUSG00000109284	ENSMUSG00000109284_RP24-185P7.1	8.2818	1.05181	0.657616	1.59943	0.109725	0.833079	RP24-185P7.1	lincRNA
1310	ENSMUSG00000048616	ENSMUSG00000048616_Nog	4.13563	1.05157	0.655042	1.60535	0.108416	0.829219	Nog	protein_coding
1311	ENSMUSG00000031239	ENSMUSG00000031239_Itm2a	311.648	1.05125	0.447397	2.34971	0.018788	0.348741	Itm2a	protein_coding
1312	ENSMUSG00000051920	ENSMUSG00000051920_Rspo2	5.23514	1.05094	0.637519	1.64848	0.0992547	0.797621	Rspo2	protein_coding
1313	ENSMUSG00000026674	ENSMUSG00000026674_Ddr2	3666.62	1.05067	0.386309	2.71977	0.00653274	0.181973	Ddr2	protein_coding
1314	ENSMUSG00000050248	ENSMUSG00000050248_Evc2	245.415	1.05021	0.350919	2.99273	0.00276493	0.0994137	Evc2	protein_coding
1315	ENSMUSG00000101298	ENSMUSG00000101298_Gm28308	2.71305	1.04997	0.673919	1.558	0.119233	0.866219	Gm28308	protein_coding
1316	ENSMUSG00000056481	ENSMUSG00000056481_Cd248	2447.03	1.0499	0.542574	1.93503	0.0529862	0.602695	Cd248	protein_coding
1317	ENSMUSG00000048355	ENSMUSG00000048355_Arxes1	457.927	1.04965	0.568651	1.84586	0.0649124	0.659741	Arxes1	protein_coding
1318	ENSMUSG00000102516	ENSMUSG00000102516_Gm38340	57.2899	1.04954	0.42499	2.46956	0.0135278	0.285399	Gm38340	TEC
1319	ENSMUSG00000021090	ENSMUSG00000021090_Lrrc9	29.9785	1.04898	0.484278	2.16606	0.0303063	0.447794	Lrrc9	protein_coding
1320	ENSMUSG00000028417	ENSMUSG00000028417_Tal2	5.83761	1.04896	0.662795	1.58264	0.113504	0.845117	Tal2	protein_coding
1321	ENSMUSG00000063687	ENSMUSG00000063687_Pcdhb5	21.2365	1.04883	0.424142	2.47282	0.0134051	0.28437	Pcdhb5	protein_coding
1322	ENSMUSG00000069456	ENSMUSG00000069456_Rdh16	57.6085	1.04837	0.461651	2.27091	0.0231521	0.392016	Rdh16	protein_coding
1323	ENSMUSG00000103932	ENSMUSG00000103932_Gm36963	21.2688	1.04778	0.501925	2.08752	0.0368408	0.501437	Gm36963	TEC
1324	ENSMUSG00000030826	ENSMUSG00000030826_Bcat2	874.12	1.04771	0.535889	1.9551	0.0505717	0.590381	Bcat2	protein_coding
1325	ENSMUSG00000062760	ENSMUSG00000062760_1810041L15Rik	5.92289	1.04769	0.599275	1.74825	NA	NA	1810041L15Rik	protein_coding
1326	ENSMUSG00000016200	ENSMUSG00000016200_Syt14	52.4303	1.0476	0.631537	1.65882	0.097153	0.790091	Syt14	protein_coding
1327	ENSMUSG00000085743	ENSMUSG00000085743_8430419K02Rik	1.20129	1.0475	0.610186	1.71669	0.086035	0.752164	8430419K02Rik	processed_transcript
1328	ENSMUSG00000024593	ENSMUSG00000024593_Megf10	18.2864	1.04719	0.602417	1.73832	0.0821552	0.734255	Megf10	protein_coding
1329	ENSMUSG00000043458	ENSMUSG00000043458_Pcdhb12	11.244	1.04681	0.582609	1.79677	0.0723726	0.692086	Pcdhb12	protein_coding
1330	ENSMUSG00000027840	ENSMUSG00000027840_Wnt2b	38.1119	1.04615	0.543474	1.92493	0.0542387	0.610165	Wnt2b	protein_coding
1331	ENSMUSG00000042734	ENSMUSG00000042734_Ttc9	27.6816	1.04557	0.568177	1.84022	0.0657357	0.662958	Ttc9	protein_coding
1332	ENSMUSG00000032120	ENSMUSG00000032120_C2cd2l	585.548	1.04532	0.417005	2.50672	0.0121856	0.268851	C2cd2l	protein_coding
1333	ENSMUSG00000025170	ENSMUSG00000025170_Rab40b	101.375	1.04492	0.445257	2.34679	0.0189361	0.350831	Rab40b	protein_coding
1334	ENSMUSG00000005397	ENSMUSG00000005397_Nid1	13706.3	1.0449	0.325878	3.2064	0.00134407	0.0594852	Nid1	protein_coding
1335	ENSMUSG00000087361	ENSMUSG00000087361_0610043K17Rik	8.31769	1.04471	0.641985	1.62731	0.103671	0.814717	0610043K17Rik	lincRNA
1336	ENSMUSG00000105289	ENSMUSG00000105289_Gm43483	6.59824	1.04307	0.623882	1.67191	0.0945421	0.781683	Gm43483	TEC
1337	ENSMUSG00000050288	ENSMUSG00000050288_Fzd2	155.478	1.04304	0.587483	1.77543	0.0758267	0.708392	Fzd2	protein_coding
1338	ENSMUSG00000031497	ENSMUSG00000031497_Tnfsf13b	36.3572	1.04297	0.499428	2.08832	0.0367689	0.500975	Tnfsf13b	protein_coding
1339	ENSMUSG00000052062	ENSMUSG00000052062_Pard3b	330.043	1.04282	0.290513	3.58958	0.000331209	0.0205786	Pard3b	protein_coding
1340	ENSMUSG00000054931	ENSMUSG00000054931_Zkscan4	35.7976	1.04181	0.494223	2.10798	0.0350327	0.486868	Zkscan4	protein_coding
1341	ENSMUSG00000014158	ENSMUSG00000014158_Trpv4	163.683	1.04077	0.320983	3.24246	0.00118503	0.0547342	Trpv4	protein_coding
1342	ENSMUSG00000028601	ENSMUSG00000028601_Echdc2	272.191	1.04	0.535865	1.94078	0.0522846	0.600611	Echdc2	protein_coding
1343	ENSMUSG00000028033	ENSMUSG00000028033_Kcnq5	65.8199	1.03962	0.53271	1.95156	0.0509906	0.592476	Kcnq5	protein_coding
1344	ENSMUSG00000039629	ENSMUSG00000039629_Strip2	226.075	1.03957	0.489836	2.12229	0.0338136	0.480276	Strip2	protein_coding
1345	ENSMUSG00000036446	ENSMUSG00000036446_Lum	3505.92	1.03955	0.545052	1.90724	0.0564896	0.621538	Lum	protein_coding
1346	ENSMUSG00000039835	ENSMUSG00000039835_Nhsl1	421.26	1.03921	0.519251	2.00136	0.0453538	0.558674	Nhsl1	protein_coding
1347	ENSMUSG00000046337	ENSMUSG00000046337_Fam178b	9.37317	1.03862	0.630986	1.64603	0.0997585	0.799531	Fam178b	protein_coding
1348	ENSMUSG00000045569	ENSMUSG00000045569_Mc2r	96.6744	1.03843	0.623059	1.66667	0.0955796	0.785016	Mc2r	protein_coding
1349	ENSMUSG00000028354	ENSMUSG00000028354_Fmn2	3.91252	1.03808	0.648096	1.60174	0.109212	0.831681	Fmn2	protein_coding
1350	ENSMUSG00000035279	ENSMUSG00000035279_Ssc5d	664.632	1.03806	0.520003	1.99626	0.0459059	0.562442	Ssc5d	protein_coding
1351	ENSMUSG00000105894	ENSMUSG00000105894_Gm42710	4.38724	1.03803	0.673667	1.54087	0.123348	0.879017	Gm42710	TEC
1352	ENSMUSG00000096701	ENSMUSG00000096701_Gm9285	3.02155	1.03746	0.633195	1.63846	0.101326	0.804648	Gm9285	unprocessed_pseudogene
1353	ENSMUSG00000020591	ENSMUSG00000020591_Ntsr2	24.958	1.03664	0.663835	1.5616	0.118383	0.863018	Ntsr2	protein_coding
1354	ENSMUSG00000018868	ENSMUSG00000018868_Pnpla5	7.23941	1.03579	0.660917	1.56721	0.117066	0.857608	Pnpla5	protein_coding
1355	ENSMUSG00000034858	ENSMUSG00000034858_Fam214a	903.903	1.03534	0.487923	2.12194	0.0338429	0.48045	Fam214a	protein_coding
1356	ENSMUSG00000096923	ENSMUSG00000096923_A730071L15Rik	3.05213	1.03501	0.673344	1.53712	0.124264	0.880205	A730071L15Rik	protein_coding
1357	ENSMUSG00000027776	ENSMUSG00000027776_Il12a	4.73492	1.03429	0.674389	1.53368	0.125109	0.88224	Il12a	protein_coding
1358	ENSMUSG00000094526	ENSMUSG00000094526_Gm21451	115.816	1.03379	0.666377	1.55136	NA	NA	Gm21451	transcribed_unprocessed_pseudogene
1359	ENSMUSG00000051225	ENSMUSG00000051225_Fam83a	102.661	1.03377	0.604756	1.7094	0.0873769	0.756092	Fam83a	protein_coding
1360	ENSMUSG00000020387	ENSMUSG00000020387_Jade2	408.585	1.03301	0.276675	3.73367	0.000188713	0.0131873	Jade2	protein_coding
1361	ENSMUSG00000103292	ENSMUSG00000103292_Gm35048	8.06292	1.03256	0.666047	1.55028	0.121075	0.871345	Gm35048	TEC
1362	ENSMUSG00000103355	ENSMUSG00000103355_Gm2147	2.86795	1.0321	0.600217	1.71954	0.0855156	0.750278	Gm2147	processed_pseudogene
1363	ENSMUSG00000109224	ENSMUSG00000109224_RP24-63G4.14	9.05552	1.03203	0.66716	1.5469	0.121888	0.873409	RP24-63G4.14	processed_transcript
1364	ENSMUSG00000026185	ENSMUSG00000026185_Igfbp5	6001.45	1.03173	0.563046	1.83241	0.0668897	0.668424	Igfbp5	protein_coding
1365	ENSMUSG00000004105	ENSMUSG00000004105_Angptl2	2596.12	1.03148	0.3156	3.26831	0.00108193	0.0508421	Angptl2	protein_coding
1366	ENSMUSG00000018486	ENSMUSG00000018486_Wnt9b	1.80215	1.0311	0.652435	1.58039	0.114018	0.846342	Wnt9b	protein_coding
1367	ENSMUSG00000068263	ENSMUSG00000068263_Efcc1	84.6543	1.03109	0.51995	1.98306	0.0473608	0.571115	Efcc1	protein_coding
1368	ENSMUSG00000041216	ENSMUSG00000041216_Clvs1	13.8689	1.02965	0.576055	1.78741	0.0738706	0.697677	Clvs1	protein_coding
1369	ENSMUSG00000027952	ENSMUSG00000027952_Pmvk	729.033	1.0295	0.617504	1.6672	0.0954749	0.78459	Pmvk	protein_coding
1370	ENSMUSG00000005148	ENSMUSG00000005148_Klf5	6.72466	1.02924	0.587945	1.75057	0.0800201	0.725087	Klf5	protein_coding
1371	ENSMUSG00000031877	ENSMUSG00000031877_Ces2g	139.931	1.02903	0.460729	2.23349	0.0255169	0.408312	Ces2g	protein_coding
1372	ENSMUSG00000051242	ENSMUSG00000051242_Pcdhb9	14.1697	1.029	0.550963	1.86764	0.0618126	0.646399	Pcdhb9	protein_coding
1373	ENSMUSG00000028047	ENSMUSG00000028047_Thbs3	1288.9	1.02897	0.560377	1.83621	0.0663261	0.665705	Thbs3	protein_coding
1374	ENSMUSG00000032540	ENSMUSG00000032540_Abhd5	3020.85	1.02883	0.51742	1.98838	0.04677	0.567823	Abhd5	protein_coding
1375	ENSMUSG00000108077	ENSMUSG00000108077_6330415B21Rik	1.48767	1.02772	0.65334	1.57303	0.115713	0.852657	6330415B21Rik	TEC
1376	ENSMUSG00000031775	ENSMUSG00000031775_Pllp	31.0274	1.0273	0.548094	1.87431	0.0608875	0.641236	Pllp	protein_coding
1377	ENSMUSG00000092762	ENSMUSG00000092762_Gm27626	13.119	1.02649	0.524151	1.95838	0.0501855	0.588185	Gm27626	miRNA
1378	ENSMUSG00000109574	ENSMUSG00000109574_RP23-410K18.1	5.82651	1.02622	0.642976	1.59604	0.110479	0.835957	RP23-410K18.1	TEC
1379	ENSMUSG00000024998	ENSMUSG00000024998_Plce1	1038.13	1.02603	0.372339	2.75563	0.00585789	0.168906	Plce1	protein_coding
1380	ENSMUSG00000009487	ENSMUSG00000009487_Otog	2.28633	1.02593	0.633466	1.61956	0.105328	0.820018	Otog	protein_coding
1381	ENSMUSG00000010461	ENSMUSG00000010461_Eya4	114.941	1.02591	0.51383	1.9966	0.0458685	0.562442	Eya4	protein_coding
1382	ENSMUSG00000029287	ENSMUSG00000029287_Tgfbr3	3722.94	1.02579	0.205506	4.99152	5.99051e-07	0.000107176	Tgfbr3	protein_coding
1383	ENSMUSG00000023033	ENSMUSG00000023033_Scn8a	14.7803	1.02564	0.524027	1.95723	0.0503204	0.588836	Scn8a	protein_coding
1384	ENSMUSG00000057614	ENSMUSG00000057614_Gnai1	1760.83	1.02557	0.603823	1.69846	0.0894218	0.765563	Gnai1	protein_coding
1385	ENSMUSG00000034528	ENSMUSG00000034528_Hsd17b13	3.85632	1.02522	0.656589	1.56144	0.118421	0.863047	Hsd17b13	protein_coding
1386	ENSMUSG00000096385	ENSMUSG00000096385_Gm11168	2.93875	1.02393	0.671078	1.5258	0.127059	0.887682	Gm11168	protein_coding
1387	ENSMUSG00000043719	ENSMUSG00000043719_Col6a6	262.233	1.02389	0.631959	1.62018	0.105193	0.820018	Col6a6	protein_coding
1388	ENSMUSG00000029231	ENSMUSG00000029231_Pdgfra	3708.35	1.02364	0.3946	2.59411	0.00948369	0.233159	Pdgfra	protein_coding
1389	ENSMUSG00000020121	ENSMUSG00000020121_Srgap1	323.829	1.02338	0.415907	2.46061	0.0138701	0.289479	Srgap1	protein_coding
1390	ENSMUSG00000030553	ENSMUSG00000030553_Pgpep1l	1.6349	1.02247	0.647906	1.57812	0.114538	0.848009	Pgpep1l	protein_coding
1391	ENSMUSG00000060988	ENSMUSG00000060988_Galnt13	1.6349	1.02247	0.647906	1.57812	0.114538	0.848009	Galnt13	protein_coding
1392	ENSMUSG00000056854	ENSMUSG00000056854_Pou3f4	2.69913	1.02212	0.671423	1.52232	0.12793	0.890846	Pou3f4	protein_coding
1393	ENSMUSG00000028949	ENSMUSG00000028949_Smarcd3	310.906	1.02204	0.345676	2.95666	0.00310995	0.108592	Smarcd3	protein_coding
1394	ENSMUSG00000045114	ENSMUSG00000045114_Prrt2	8.99141	1.02151	0.672844	1.5182	0.128963	0.894415	Prrt2	protein_coding
1395	ENSMUSG00000037110	ENSMUSG00000037110_Ralgapa2	3146.22	1.02118	0.56601	1.80417	0.0712047	0.69012	Ralgapa2	protein_coding
1396	ENSMUSG00000108332	ENSMUSG00000108332_RP23-89C10.2	7.8275	1.02116	0.618412	1.65127	0.0986841	0.795985	RP23-89C10.2	antisense
1397	ENSMUSG00000104214	ENSMUSG00000104214_Gm36638	91.3349	1.0204	0.452216	2.25643	0.0240435	0.396773	Gm36638	TEC
1398	ENSMUSG00000086765	ENSMUSG00000086765_Gm11827	15.9275	1.02019	0.638452	1.59791	0.110064	0.834302	Gm11827	lincRNA
1399	ENSMUSG00000040537	ENSMUSG00000040537_Adam22	154.518	1.02008	0.38283	2.66458	0.00770837	0.202415	Adam22	protein_coding
1400	ENSMUSG00000042190	ENSMUSG00000042190_Cmklr1	1265.26	1.0198	0.388156	2.62729	0.00860672	0.217356	Cmklr1	protein_coding
1401	ENSMUSG00000051906	ENSMUSG00000051906_Cd209f	299.716	1.01937	0.547761	1.86097	0.0627481	0.65091	Cd209f	protein_coding
1402	ENSMUSG00000015134	ENSMUSG00000015134_Aldh1a3	320.031	1.01935	0.399718	2.55017	0.0107671	0.251789	Aldh1a3	protein_coding
1403	ENSMUSG00000022132	ENSMUSG00000022132_Cldn10	18.4708	1.01899	0.602305	1.69182	0.0906798	0.768579	Cldn10	protein_coding
1404	ENSMUSG00000020810	ENSMUSG00000020810_Cygb	588.281	1.01879	0.329318	3.09365	0.0019771	0.0782906	Cygb	protein_coding
1405	ENSMUSG00000020102	ENSMUSG00000020102_Slc16a7	389.641	1.0183	0.506616	2.01	0.044431	0.55281	Slc16a7	protein_coding
1406	ENSMUSG00000024747	ENSMUSG00000024747_Aldh1a7	1822.1	1.01776	0.654456	1.55513	0.119915	0.868495	Aldh1a7	protein_coding
1407	ENSMUSG00000054474	ENSMUSG00000054474_Thnsl2	176.215	1.01746	0.52999	1.91978	0.0548858	0.614418	Thnsl2	protein_coding
1408	ENSMUSG00000025348	ENSMUSG00000025348_Itga7	1417.26	1.01733	0.495062	2.05495	0.0398842	0.520668	Itga7	protein_coding
1409	ENSMUSG00000045515	ENSMUSG00000045515_Pou3f3	4.93961	1.01662	0.630833	1.61155	0.107059	0.823526	Pou3f3	protein_coding
1410	ENSMUSG00000029636	ENSMUSG00000029636_Wasf3	20.1904	1.01617	0.545275	1.8636	0.0623781	0.648658	Wasf3	protein_coding
1411	ENSMUSG00000014791	ENSMUSG00000014791_Elmo3	119.263	1.01613	0.475052	2.13898	0.0324374	0.467196	Elmo3	protein_coding
1412	ENSMUSG00000049565	ENSMUSG00000049565_Aknad1	21.5889	1.01484	0.65371	1.55243	0.120561	0.870093	Aknad1	protein_coding
1413	ENSMUSG00000025185	ENSMUSG00000025185_Loxl4	183.952	1.01389	0.434758	2.33209	0.019696	0.35755	Loxl4	protein_coding
1414	ENSMUSG00000035413	ENSMUSG00000035413_Tmem98	147.11	1.0138	0.37782	2.6833	0.00728997	0.196513	Tmem98	protein_coding
1415	ENSMUSG00000102854	ENSMUSG00000102854_C130023A14Rik	76.8702	1.01345	0.500581	2.02454	0.0429143	0.540384	C130023A14Rik	TEC
1416	ENSMUSG00000108514	ENSMUSG00000108514_RP24-309B14.1	1.5767	1.01204	0.647768	1.56234	0.118207	0.862566	RP24-309B14.1	TEC
1417	ENSMUSG00000026688	ENSMUSG00000026688_Mgst3	833.655	1.01076	0.546715	1.84879	0.0644887	0.657936	Mgst3	protein_coding
1418	ENSMUSG00000026904	ENSMUSG00000026904_Slc4a10	12.5207	1.01072	0.657071	1.53822	0.123994	0.880205	Slc4a10	protein_coding
1419	ENSMUSG00000097505	ENSMUSG00000097505_Gm26540	4.12662	1.0107	0.663271	1.52381	0.127556	0.889266	Gm26540	lincRNA
1420	ENSMUSG00000057766	ENSMUSG00000057766_Ankrd29	54.6308	1.00976	0.457703	2.20615	0.0273735	0.425129	Ankrd29	protein_coding
1421	ENSMUSG00000074899	ENSMUSG00000074899_Sptbn5	63.8244	1.0095	0.389705	2.59041	0.00958607	0.234637	Sptbn5	protein_coding
1422	ENSMUSG00000083732	ENSMUSG00000083732_Gm14197	1.25496	1.00943	0.603757	1.67192	0.09454	0.781683	Gm14197	processed_pseudogene
1423	ENSMUSG00000099032	ENSMUSG00000099032_Tcf24	19.2807	1.00921	0.542747	1.85946	0.0629625	0.651362	Tcf24	protein_coding
1424	ENSMUSG00000078984	ENSMUSG00000078984_Gm11027	34.4095	1.00865	0.517677	1.94841	0.0513653	0.594883	Gm11027	protein_coding
1425	ENSMUSG00000023224	ENSMUSG00000023224_Serping1	3626.57	1.00862	0.39353	2.56301	0.0103768	0.24557	Serping1	protein_coding
1426	ENSMUSG00000060224	ENSMUSG00000060224_Pyroxd2	131.654	1.00749	0.373451	2.69779	0.00698007	0.19101	Pyroxd2	protein_coding
1427	ENSMUSG00000038233	ENSMUSG00000038233_Fam198a	20.5042	1.00724	0.568824	1.77075	0.0766022	0.71183	Fam198a	protein_coding
1428	ENSMUSG00000085631	ENSMUSG00000085631_9630028H03Rik	6.26907	1.00722	0.672484	1.49776	0.134196	0.907725	9630028H03Rik	antisense
1429	ENSMUSG00000087691	ENSMUSG00000087691_Gm15674	88.3218	1.00615	0.560538	1.79498	0.072657	0.693171	Gm15674	antisense
1430	ENSMUSG00000027188	ENSMUSG00000027188_Pamr1	608.448	1.00585	0.599177	1.67871	0.0932083	0.778302	Pamr1	protein_coding
1431	ENSMUSG00000104550	ENSMUSG00000104550_Gm43589	2.94384	1.00517	0.671681	1.49649	0.134525	0.908631	Gm43589	TEC
1432	ENSMUSG00000027457	ENSMUSG00000027457_Snph	11.1203	1.00487	0.648613	1.54926	0.12132	0.871712	Snph	protein_coding
1433	ENSMUSG00000083929	ENSMUSG00000083929_Gm10600	18.7582	1.00426	0.634021	1.58395	0.113205	0.844108	Gm10600	protein_coding
1434	ENSMUSG00000039518	ENSMUSG00000039518_Cdsn	439.617	1.00422	0.652314	1.53947	0.12369	0.879027	Cdsn	protein_coding
1435	ENSMUSG00000008206	ENSMUSG00000008206_Cers4	444.312	1.00321	0.464217	2.16108	0.0306892	0.451528	Cers4	protein_coding
1436	ENSMUSG00000031119	ENSMUSG00000031119_Gpc4	480.221	1.00281	0.443546	2.26089	0.0237659	0.395024	Gpc4	protein_coding
1437	ENSMUSG00000058147	ENSMUSG00000058147_Xlr3c	4.04428	1.00248	0.657829	1.52393	0.127526	0.889266	Xlr3c	protein_coding
1438	ENSMUSG00000022747	ENSMUSG00000022747_St3gal6	406.05	1.00233	0.451924	2.21793	0.0265597	0.41846	St3gal6	protein_coding
1439	ENSMUSG00000097892	ENSMUSG00000097892_Gm26801	1.31768	1.002	0.602111	1.66415	0.096082	0.786211	Gm26801	antisense
1440	ENSMUSG00000086541	ENSMUSG00000086541_Has2os	21.2437	1.002	0.441785	2.26808	0.0233245	0.39255	Has2os	processed_transcript
1441	ENSMUSG00000027419	ENSMUSG00000027419_Pcsk2	3.90085	1.00112	0.648104	1.54469	0.122422	0.876101	Pcsk2	protein_coding
1442	ENSMUSG00000103668	ENSMUSG00000103668_Gm38186	3.89874	1.00054	0.658699	1.51897	0.12877	0.894097	Gm38186	antisense
1443	ENSMUSG00000045193	ENSMUSG00000045193_Cirbp	247.761	0.999918	0.305858	3.26923	0.00107842	0.0507574	Cirbp	protein_coding
1444	ENSMUSG00000076270	ENSMUSG00000076270_Mir719	7.88148	0.999697	0.64222	1.55663	0.119559	0.867526	Mir719	miRNA
1445	ENSMUSG00000027010	ENSMUSG00000027010_Slc25a12	572.844	0.999623	0.344186	2.90431	0.00368066	0.121464	Slc25a12	protein_coding
1446	ENSMUSG00000076668	ENSMUSG00000076668_Ighv7-4	4.70887	0.999219	0.593021	1.68497	NA	NA	Ighv7-4	IG_V_gene
1447	ENSMUSG00000019851	ENSMUSG00000019851_Perp	6.1859	0.999201	0.629606	1.58703	0.112507	0.842283	Perp	protein_coding
1448	ENSMUSG00000049630	ENSMUSG00000049630_C1ql3	6.24559	0.998986	0.613123	1.62934	0.103241	0.812678	C1ql3	protein_coding
1449	ENSMUSG00000062319	ENSMUSG00000062319_Gm10115	43.794	0.998685	0.545655	1.83025	0.0672127	0.670292	Gm10115	sense_intronic
1450	ENSMUSG00000069378	ENSMUSG00000069378_Prdm6	4.48611	0.998497	0.669703	1.49095	0.135974	0.91137	Prdm6	protein_coding
1451	ENSMUSG00000089968	ENSMUSG00000089968_Nckap5los	3.91124	0.998447	0.663475	1.50488	0.132356	0.902296	Nckap5los	antisense
1452	ENSMUSG00000054074	ENSMUSG00000054074_Skida1	33.2567	0.998093	0.415404	2.4027	0.0162745	0.317478	Skida1	protein_coding
1453	ENSMUSG00000028883	ENSMUSG00000028883_Sema3a	80.0795	0.998016	0.499801	1.99683	0.0458439	0.562442	Sema3a	protein_coding
1454	ENSMUSG00000045294	ENSMUSG00000045294_Insig1	4801.63	0.997773	0.612603	1.62874	0.103368	0.813222	Insig1	protein_coding
1455	ENSMUSG00000022894	ENSMUSG00000022894_Adamts5	3144.48	0.997772	0.47784	2.08809	0.03679	0.500975	Adamts5	protein_coding
1456	ENSMUSG00000042688	ENSMUSG00000042688_Mapk6	2435.04	0.99742	0.382085	2.61047	0.0090418	0.22532	Mapk6	protein_coding
1457	ENSMUSG00000031708	ENSMUSG00000031708_Tecr	1959.87	0.997171	0.575868	1.7316	0.0833455	0.740683	Tecr	protein_coding
1458	ENSMUSG00000029272	ENSMUSG00000029272_Sult1e1	50.1556	0.996935	0.603524	1.65186	0.0985638	0.795448	Sult1e1	protein_coding
1459	ENSMUSG00000010663	ENSMUSG00000010663_Fads1	974.381	0.996809	0.361285	2.75906	0.00579674	0.167631	Fads1	protein_coding
1460	ENSMUSG00000015846	ENSMUSG00000015846_Rxra	2466.46	0.996055	0.41503	2.39996	0.0163968	0.318153	Rxra	protein_coding
1461	ENSMUSG00000029094	ENSMUSG00000029094_Afap1	1473.72	0.995937	0.393505	2.53094	0.0113757	0.260283	Afap1	protein_coding
1462	ENSMUSG00000106750	ENSMUSG00000106750_Gm43151	12.2225	0.995886	0.607825	1.63844	0.101329	0.804648	Gm43151	antisense
1463	ENSMUSG00000104970	ENSMUSG00000104970_Gm43137	3.44776	0.995593	0.673928	1.4773	0.139596	0.924565	Gm43137	antisense
1464	ENSMUSG00000041750	ENSMUSG00000041750_Cd1d2	44.7785	0.995462	0.664643	1.49774	0.134201	0.907725	Cd1d2	protein_coding
1465	ENSMUSG00000047443	ENSMUSG00000047443_Fam132b	35.0279	0.995204	0.566668	1.75624	0.0790481	0.722748	Fam132b	protein_coding
1466	ENSMUSG00000052726	ENSMUSG00000052726_Kcnt2	61.7257	0.995118	0.506603	1.9643	0.0494957	0.584483	Kcnt2	protein_coding
1467	ENSMUSG00000033863	ENSMUSG00000033863_Klf9	1879.36	0.995065	0.441822	2.25219	0.0243105	0.398454	Klf9	protein_coding
1468	ENSMUSG00000031981	ENSMUSG00000031981_Capn9	13.6479	0.994851	0.652849	1.52386	0.127543	0.889266	Capn9	protein_coding
1469	ENSMUSG00000020963	ENSMUSG00000020963_Tshr	662.557	0.994702	0.640841	1.55218	0.120619	0.870093	Tshr	protein_coding
1470	ENSMUSG00000022199	ENSMUSG00000022199_Slc22a17	102.91	0.994599	0.307008	3.23965	0.00119676	0.0547784	Slc22a17	protein_coding
1471	ENSMUSG00000027030	ENSMUSG00000027030_Stk39	441.864	0.994415	0.316923	3.13771	0.00170271	0.0706268	Stk39	protein_coding
1472	ENSMUSG00000044933	ENSMUSG00000044933_Sstr3	4.94353	0.994321	0.638475	1.55734	0.11939	0.866938	Sstr3	protein_coding
1473	ENSMUSG00000039886	ENSMUSG00000039886_Tmem120a	2151.25	0.993936	0.56232	1.76756	0.0771342	0.714984	Tmem120a	protein_coding
1474	ENSMUSG00000030095	ENSMUSG00000030095_Tmem43	2490.72	0.993873	0.309792	3.20819	0.00133571	0.0592078	Tmem43	protein_coding
1475	ENSMUSG00000104951	ENSMUSG00000104951_Gm43413	31.6616	0.993692	0.529634	1.87619	0.0606296	0.639886	Gm43413	TEC
1476	ENSMUSG00000022203	ENSMUSG00000022203_Efs	242.984	0.993592	0.399834	2.48501	0.0129547	0.279001	Efs	protein_coding
1477	ENSMUSG00000026253	ENSMUSG00000026253_Chrng	15.3865	0.993267	0.672997	1.47589	NA	NA	Chrng	protein_coding
1478	ENSMUSG00000028001	ENSMUSG00000028001_Fga	2.31704	0.993259	0.595468	1.66803	0.0953097	0.78459	Fga	protein_coding
1479	ENSMUSG00000061393	ENSMUSG00000061393_Acvr2b	28.9485	0.993254	0.478357	2.07639	0.0378582	0.50715	Acvr2b	protein_coding
1480	ENSMUSG00000085838	ENSMUSG00000085838_Chn1os1	4.42205	0.993209	0.631181	1.57357	0.115587	0.852657	Chn1os1	antisense
1481	ENSMUSG00000014329	ENSMUSG00000014329_Bicc1	982.315	0.992322	0.453241	2.18939	0.0285685	0.434493	Bicc1	protein_coding
1482	ENSMUSG00000022340	ENSMUSG00000022340_Sybu	105.789	0.992172	0.594129	1.66996	0.0949274	0.783342	Sybu	protein_coding
1483	ENSMUSG00000022949	ENSMUSG00000022949_Clic6	5.9972	0.991882	0.673096	1.47361	0.140586	0.92657	Clic6	protein_coding
1484	ENSMUSG00000074171	ENSMUSG00000074171_Gm6658	1.80205	0.991247	0.671966	1.47514	0.140174	0.92608	Gm6658	protein_coding
1485	ENSMUSG00000039209	ENSMUSG00000039209_Rpl39l	108.53	0.99093	0.542163	1.82773	0.0675894	0.6727	Rpl39l	protein_coding
1486	ENSMUSG00000106980	ENSMUSG00000106980_Gm43690	1.79752	0.990343	0.671981	1.47377	0.140544	0.92657	Gm43690	lincRNA
1487	ENSMUSG00000075324	ENSMUSG00000075324_Fign	88.5796	0.990315	0.51911	1.90772	0.0564279	0.621538	Fign	protein_coding
1488	ENSMUSG00000034837	ENSMUSG00000034837_Gnat1	12.1502	0.990199	0.606026	1.63392	0.102275	0.809418	Gnat1	protein_coding
1489	ENSMUSG00000027849	ENSMUSG00000027849_Syt6	3.03982	0.988077	0.621713	1.58928	0.111997	0.84158	Syt6	protein_coding
1490	ENSMUSG00000046636	ENSMUSG00000046636_Gm7729	99.4884	0.988026	0.408826	2.41674	0.0156603	0.30965	Gm7729	unprocessed_pseudogene
1491	ENSMUSG00000029005	ENSMUSG00000029005_Draxin	14.7341	0.987946	0.532417	1.85559	0.0635126	0.653643	Draxin	protein_coding
1492	ENSMUSG00000020182	ENSMUSG00000020182_Ddc	19.4338	0.987552	0.61049	1.61764	0.105741	0.820018	Ddc	protein_coding
1493	ENSMUSG00000058934	ENSMUSG00000058934_Igf1os	8.80894	0.987353	0.622704	1.58559	0.112832	0.842885	Igf1os	antisense
1494	ENSMUSG00000034910	ENSMUSG00000034910_Pygo1	175.887	0.987314	0.373855	2.6409	0.00826863	0.212431	Pygo1	protein_coding
1495	ENSMUSG00000108624	ENSMUSG00000108624_RP23-435E16.3	18.9288	0.987101	0.548094	1.80097	0.0717078	0.691164	RP23-435E16.3	antisense
1496	ENSMUSG00000103670	ENSMUSG00000103670_Gm37622	2.3848	0.98701	0.674314	1.46373	0.143269	0.933998	Gm37622	antisense
1497	ENSMUSG00000073968	ENSMUSG00000073968_Trim68	154.945	0.986613	0.502635	1.96288	0.0496602	0.585726	Trim68	protein_coding
1498	ENSMUSG00000085788	ENSMUSG00000085788_4930470G03Rik	57.0319	0.986192	0.463013	2.12994	0.0331763	0.474844	4930470G03Rik	processed_transcript
1499	ENSMUSG00000020312	ENSMUSG00000020312_Shc2	301.771	0.985854	0.4913	2.00662	0.0447897	0.555115	Shc2	protein_coding
1500	ENSMUSG00000075053	ENSMUSG00000075053_Vdac3-ps1	2.48237	0.985779	0.593868	1.65993	0.0969284	0.79004	Vdac3-ps1	protein_coding
1501	ENSMUSG00000089865	ENSMUSG00000089865_Dyx1c1Ccpg1	25.7167	0.985621	0.573717	1.71796	0.0858045	0.751491	Dyx1c1Ccpg1	protein_coding
1502	ENSMUSG00000109374	ENSMUSG00000109374_RP23-170L10.2	4.12761	0.985353	0.6728	1.46456	0.143042	0.933998	RP23-170L10.2	lincRNA
1503	ENSMUSG00000031070	ENSMUSG00000031070_Mrgprf	237.441	0.985066	0.519827	1.89499	0.058094	0.628287	Mrgprf	protein_coding
1504	ENSMUSG00000020704	ENSMUSG00000020704_Asic2	1.13857	0.984871	0.600518	1.64003	0.100998	0.803844	Asic2	protein_coding
1505	ENSMUSG00000045915	ENSMUSG00000045915_Ccdc42	1.13857	0.984871	0.600518	1.64003	0.100998	0.803844	Ccdc42	protein_coding
1506	ENSMUSG00000097037	ENSMUSG00000097037_Gm26818	1.13857	0.984871	0.600518	1.64003	0.100998	0.803844	Gm26818	lincRNA
1507	ENSMUSG00000001870	ENSMUSG00000001870_Ltbp1	1186	0.981643	0.357419	2.74648	0.00602385	0.171749	Ltbp1	protein_coding
1508	ENSMUSG00000051890	ENSMUSG00000051890_Klhdc1	93.313	0.981527	0.470354	2.08678	0.0369077	0.501888	Klhdc1	protein_coding
1509	ENSMUSG00000017344	ENSMUSG00000017344_Vtn	106.182	0.981497	0.518085	1.89447	0.0581625	0.628287	Vtn	protein_coding
1510	ENSMUSG00000026574	ENSMUSG00000026574_Dpt	7227.27	0.981416	0.47452	2.06823	0.0386183	0.513625	Dpt	protein_coding
1511	ENSMUSG00000102091	ENSMUSG00000102091_Olfr1034	2.2972	0.980864	0.658276	1.49005	0.136212	0.912141	Olfr1034	protein_coding
1512	ENSMUSG00000034706	ENSMUSG00000034706_Dnaic2	14.6289	0.980669	0.570958	1.71759	0.085872	0.751861	Dnaic2	protein_coding
1513	ENSMUSG00000004814	ENSMUSG00000004814_Ccl24	80.5769	0.979779	0.477513	2.05184	0.0401853	0.521099	Ccl24	protein_coding
1514	ENSMUSG00000039683	ENSMUSG00000039683_Sdk1	498.386	0.979247	0.541655	1.80788	0.0706252	0.687705	Sdk1	protein_coding
1515	ENSMUSG00000002985	ENSMUSG00000002985_Apoe	24670.3	0.979191	0.379888	2.57758	0.00994947	0.239457	Apoe	protein_coding
1516	ENSMUSG00000025271	ENSMUSG00000025271_Pfkfb1	523.506	0.978574	0.587411	1.66591	0.0957312	0.785392	Pfkfb1	protein_coding
1517	ENSMUSG00000054545	ENSMUSG00000054545_Ugt1a6a	556.297	0.978552	0.270994	3.61097	0.000305056	0.0193174	Ugt1a6a	protein_coding
1518	ENSMUSG00000086224	ENSMUSG00000086224_2700069I18Rik	4.16511	0.978461	0.664515	1.47244	0.140901	0.927647	2700069I18Rik	antisense
1519	ENSMUSG00000104462	ENSMUSG00000104462_Gm37661	1.19224	0.977779	0.598929	1.63255	0.102565	0.81034	Gm37661	TEC
1520	ENSMUSG00000037813	ENSMUSG00000037813_D630003M21Rik	7.97388	0.977718	0.652044	1.49947	0.133753	0.906331	D630003M21Rik	protein_coding
1521	ENSMUSG00000055546	ENSMUSG00000055546_Timd4	35.2479	0.977001	0.562716	1.73623	0.082524	0.736222	Timd4	protein_coding
1522	ENSMUSG00000085795	ENSMUSG00000085795_Zfp703	569.036	0.976872	0.321614	3.03741	0.00238621	0.0894798	Zfp703	protein_coding
1523	ENSMUSG00000033831	ENSMUSG00000033831_Fgb	2.14899	0.976809	0.631351	1.54717	0.121822	0.873409	Fgb	protein_coding
1524	ENSMUSG00000067924	ENSMUSG00000067924_Cxx1b	417.875	0.976799	0.386871	2.52487	0.0115741	0.263213	Cxx1b	protein_coding
1525	ENSMUSG00000081453	ENSMUSG00000081453_Gm6767	3.26989	0.976673	0.668057	1.46196	0.143752	0.934252	Gm6767	processed_pseudogene
1526	ENSMUSG00000054779	ENSMUSG00000054779_Fgf2os	1.42948	0.976343	0.648063	1.50655	0.131925	0.901527	Fgf2os	antisense
1527	ENSMUSG00000084817	ENSMUSG00000084817_Gm5526	50.9133	0.976284	0.672988	1.45067	0.146871	0.942583	Gm5526	processed_pseudogene
1528	ENSMUSG00000027524	ENSMUSG00000027524_Edn3	1.73835	0.975588	0.640861	1.52231	0.127932	0.890846	Edn3	protein_coding
1529	ENSMUSG00000047773	ENSMUSG00000047773_Ankfn1	1.73835	0.975588	0.640861	1.52231	0.127932	0.890846	Ankfn1	protein_coding
1530	ENSMUSG00000054889	ENSMUSG00000054889_Dsp	4.1749	0.975191	0.672964	1.4491	0.14731	0.943692	Dsp	protein_coding
1531	ENSMUSG00000055704	ENSMUSG00000055704_Gm9978	82.4467	0.974	0.429633	2.26705	0.023387	0.39255	Gm9978	protein_coding
1532	ENSMUSG00000087482	ENSMUSG00000087482_Gm12720	4.66978	0.973331	0.631987	1.54011	0.123533	0.879017	Gm12720	processed_transcript
1533	ENSMUSG00000030701	ENSMUSG00000030701_Plekhb1	71.9028	0.97325	0.558061	1.74399	0.0811617	0.729713	Plekhb1	protein_coding
1534	ENSMUSG00000042115	ENSMUSG00000042115_Klhdc8a	12.9015	0.972746	0.666042	1.46049	NA	NA	Klhdc8a	protein_coding
1535	ENSMUSG00000106933	ENSMUSG00000106933_Gm43621	9.78623	0.972368	0.649195	1.49781	0.134184	0.907725	Gm43621	TEC
1536	ENSMUSG00000007107	ENSMUSG00000007107_Atp1a4	1.9113	0.972281	0.6725	1.44577	0.148241	0.946584	Atp1a4	protein_coding
1537	ENSMUSG00000032643	ENSMUSG00000032643_Fhl3	426.368	0.972234	0.388425	2.50302	0.0123139	0.270697	Fhl3	protein_coding
1538	ENSMUSG00000070802	ENSMUSG00000070802_Pnmal2	16.0114	0.971934	0.614967	1.58047	0.114	0.846342	Pnmal2	protein_coding
1539	ENSMUSG00000036863	ENSMUSG00000036863_Syde2	355.116	0.971698	0.551044	1.76338	0.077837	0.717468	Syde2	protein_coding
1540	ENSMUSG00000104965	ENSMUSG00000104965_Gm43437	17.8846	0.971645	0.472553	2.05616	0.0397672	0.520285	Gm43437	TEC
1541	ENSMUSG00000060675	ENSMUSG00000060675_Pla2g16	4235.49	0.970702	0.560988	1.73034	0.0835688	0.741976	Pla2g16	protein_coding
1542	ENSMUSG00000039852	ENSMUSG00000039852_Rere	1549.36	0.969563	0.290488	3.33771	0.000844717	0.0418044	Rere	protein_coding
1543	ENSMUSG00000031749	ENSMUSG00000031749_St3gal2	841.978	0.968762	0.434231	2.23098	0.0256822	0.409413	St3gal2	protein_coding
1544	ENSMUSG00000033717	ENSMUSG00000033717_Adra2a	17.0899	0.968672	0.615504	1.57379	0.115537	0.852657	Adra2a	protein_coding
1545	ENSMUSG00000097815	ENSMUSG00000097815_Gm26809	11593.6	0.968548	0.268738	3.60406	0.000313279	0.0196704	Gm26809	lincRNA
1546	ENSMUSG00000022687	ENSMUSG00000022687_Boc	252.721	0.968129	0.324204	2.98617	0.00282496	0.100598	Boc	protein_coding
1547	ENSMUSG00000018378	ENSMUSG00000018378_Cuedc1	300.903	0.966081	0.32871	2.93901	0.00329267	0.11279	Cuedc1	protein_coding
1548	ENSMUSG00000071711	ENSMUSG00000071711_Mpst	410.449	0.965993	0.499115	1.93541	0.0529398	0.602629	Mpst	protein_coding
1549	ENSMUSG00000097385	ENSMUSG00000097385_Gm26814	13.5355	0.965793	0.583147	1.65618	0.0976862	0.792024	Gm26814	TEC
1550	ENSMUSG00000071178	ENSMUSG00000071178_Serpina1b	9.05885	0.965763	0.65741	1.46904	0.141821	0.931277	Serpina1b	protein_coding
1551	ENSMUSG00000029321	ENSMUSG00000029321_Slc10a6	118.24	0.965523	0.422155	2.28713	0.0221882	0.381788	Slc10a6	protein_coding
1552	ENSMUSG00000044060	ENSMUSG00000044060_A830010M20Rik	92.8633	0.964469	0.374173	2.5776	0.00994886	0.239457	A830010M20Rik	protein_coding
1553	ENSMUSG00000096403	ENSMUSG00000096403_Gm9825	34.1252	0.963909	0.583865	1.65091	0.0987565	0.796248	Gm9825	processed_pseudogene
1554	ENSMUSG00000071005	ENSMUSG00000071005_Ccl19	18.6118	0.96386	0.599702	1.60723	0.108004	0.827128	Ccl19	protein_coding
1555	ENSMUSG00000107060	ENSMUSG00000107060_Gm42810	7.64201	0.963504	0.64515	1.49346	0.135318	0.910541	Gm42810	lincRNA
1556	ENSMUSG00000026202	ENSMUSG00000026202_Tuba4a	808.176	0.963054	0.506587	1.90106	0.0572937	0.625116	Tuba4a	protein_coding
1557	ENSMUSG00000020676	ENSMUSG00000020676_Ccl11	405.836	0.963045	0.443696	2.17051	0.0299686	0.445241	Ccl11	protein_coding
1558	ENSMUSG00000058665	ENSMUSG00000058665_En1	68.921	0.963001	0.540184	1.78273	0.0746307	0.7023	En1	protein_coding
1559	ENSMUSG00000078675	ENSMUSG00000078675_Mup16	292.341	0.962923	0.626307	1.53746	0.12418	0.880205	Mup16	protein_coding
1560	ENSMUSG00000044303	ENSMUSG00000044303_Cdkn2a	2.24924	0.962731	0.674382	1.42758	0.153414	0.958194	Cdkn2a	protein_coding
1561	ENSMUSG00000101133	ENSMUSG00000101133_Gm29050	11.4964	0.962503	0.57356	1.67812	0.0933236	0.778326	Gm29050	antisense
1562	ENSMUSG00000098716	ENSMUSG00000098716_Gm28033	2.26553	0.962498	0.655716	1.46786	0.142142	0.931869	Gm28033	miRNA
1563	ENSMUSG00000046447	ENSMUSG00000046447_Camk2n1	99.77	0.961417	0.351096	2.73833	0.00617515	0.174829	Camk2n1	protein_coding
1564	ENSMUSG00000024039	ENSMUSG00000024039_Cbs	43.2176	0.961319	0.644091	1.49252	0.135563	0.910541	Cbs	protein_coding
1565	ENSMUSG00000055172	ENSMUSG00000055172_C1ra	1757.02	0.961319	0.337042	2.85222	0.00434146	0.137992	C1ra	protein_coding
1566	ENSMUSG00000090084	ENSMUSG00000090084_Srpx	747.758	0.960913	0.375244	2.56077	0.010444	0.246564	Srpx	protein_coding
1567	ENSMUSG00000040836	ENSMUSG00000040836_Gpr161	179.282	0.960886	0.426219	2.25444	0.0241684	0.397499	Gpr161	protein_coding
1568	ENSMUSG00000050052	ENSMUSG00000050052_Tdrp	512.537	0.960866	0.593893	1.61791	0.105682	0.820018	Tdrp	protein_coding
1569	ENSMUSG00000108079	ENSMUSG00000108079_Gm44210	1.94214	0.959747	0.670397	1.43161	0.152255	0.955921	Gm44210	antisense
1570	ENSMUSG00000087292	ENSMUSG00000087292_Gm13832	1.90466	0.959298	0.666742	1.43879	0.150211	0.950116	Gm13832	lincRNA
1571	ENSMUSG00000024420	ENSMUSG00000024420_Zfp521	564.294	0.95902	0.427579	2.24291	0.0249028	0.401951	Zfp521	protein_coding
1572	ENSMUSG00000097852	ENSMUSG00000097852_4933405D12Rik	3.97221	0.958824	0.657103	1.45917	0.144519	0.935989	4933405D12Rik	antisense
1573	ENSMUSG00000081600	ENSMUSG00000081600_Gm12286	2.34912	0.958669	0.589946	1.62501	0.10416	0.81588	Gm12286	processed_pseudogene
1574	ENSMUSG00000060579	ENSMUSG00000060579_Fhit	16.9091	0.958545	0.565576	1.69481	0.0901113	0.767428	Fhit	protein_coding
1575	ENSMUSG00000048240	ENSMUSG00000048240_Gng7	70.2172	0.958247	0.529716	1.80898	0.0704538	0.686486	Gng7	protein_coding
1576	ENSMUSG00000085057	ENSMUSG00000085057_Gm13415	2.35979	0.957646	0.625301	1.53149	0.125647	0.883561	Gm13415	processed_transcript
1577	ENSMUSG00000021867	ENSMUSG00000021867_Tmem254b	143.384	0.957497	0.487275	1.965	0.0494137	0.584351	Tmem254b	protein_coding
1578	ENSMUSG00000072676	ENSMUSG00000072676_Tmem254a	143.384	0.957497	0.487275	1.965	0.0494137	0.584351	Tmem254a	protein_coding
1579	ENSMUSG00000085166	ENSMUSG00000085166_Gm15522	6.5133	0.957271	0.643317	1.48803	0.136744	0.91406	Gm15522	antisense
1580	ENSMUSG00000027510	ENSMUSG00000027510_Rbm38	174.658	0.957123	0.474231	2.01826	0.0435638	0.544529	Rbm38	protein_coding
1581	ENSMUSG00000035357	ENSMUSG00000035357_Pdzrn3	535.027	0.956955	0.387638	2.46868	0.0135611	0.285639	Pdzrn3	protein_coding
1582	ENSMUSG00000041329	ENSMUSG00000041329_Atp1b2	59.6799	0.956896	0.426073	2.24585	0.0247137	0.40064	Atp1b2	protein_coding
1583	ENSMUSG00000108049	ENSMUSG00000108049_Gm44168	7.01248	0.956182	0.656752	1.45593	0.145413	0.938628	Gm44168	TEC
1584	ENSMUSG00000073130	ENSMUSG00000073130_Gm1141	2.77809	0.956089	0.67318	1.42026	0.155533	0.963131	Gm1141	protein_coding
1585	ENSMUSG00000098986	ENSMUSG00000098986_Gm28006	29.9797	0.955981	0.529795	1.80444	0.0711631	0.690102	Gm28006	misc_RNA
1586	ENSMUSG00000040907	ENSMUSG00000040907_Atp1a3	550.997	0.955539	0.555826	1.71913	0.0855902	0.750278	Atp1a3	protein_coding
1587	ENSMUSG00000003948	ENSMUSG00000003948_Mmd	8477.6	0.955445	0.62245	1.53497	0.12479	0.881385	Mmd	protein_coding
1588	ENSMUSG00000024353	ENSMUSG00000024353_Mzb1	4.12062	0.955377	0.661714	1.44379	0.148797	0.947221	Mzb1	protein_coding
1589	ENSMUSG00000048763	ENSMUSG00000048763_Hoxb3	83.1666	0.955372	0.407418	2.34494	0.0190299	0.351225	Hoxb3	protein_coding
1590	ENSMUSG00000073557	ENSMUSG00000073557_Ppp1r12b	879.778	0.954156	0.316105	3.01848	0.0025405	0.0934949	Ppp1r12b	protein_coding
1591	ENSMUSG00000109129	ENSMUSG00000109129_RP23-414I24.8	13.4181	0.95348	0.56587	1.68498	0.091992	0.772644	RP23-414I24.8	protein_coding
1592	ENSMUSG00000024667	ENSMUSG00000024667_Tmem216	138.032	0.953245	0.410687	2.3211	0.0202817	0.36264	Tmem216	protein_coding
1593	ENSMUSG00000105107	ENSMUSG00000105107_Gm43412	15.0299	0.953096	0.54724	1.74164	0.0815708	0.731809	Gm43412	TEC
1594	ENSMUSG00000084218	ENSMUSG00000084218_Gm8145	12.1401	0.95284	0.536653	1.77552	0.0758118	0.708392	Gm8145	processed_pseudogene
1595	ENSMUSG00000003526	ENSMUSG00000003526_Prodh	375.406	0.952636	0.594568	1.60223	0.109104	0.831681	Prodh	protein_coding
1596	ENSMUSG00000048096	ENSMUSG00000048096_Lmod1	75.3491	0.952261	0.495498	1.92183	0.0546276	0.612683	Lmod1	protein_coding
1597	ENSMUSG00000103614	ENSMUSG00000103614_Gm37949	14.1749	0.951831	0.517304	1.83998	0.0657705	0.662959	Gm37949	TEC
1598	ENSMUSG00000086148	ENSMUSG00000086148_Gm15271	2.80174	0.951674	0.663932	1.43339	0.151746	0.954471	Gm15271	lincRNA
1599	ENSMUSG00000101636	ENSMUSG00000101636_4930579H20Rik	3.93905	0.951033	0.665323	1.42943	0.15288	0.956678	4930579H20Rik	antisense
1600	ENSMUSG00000037060	ENSMUSG00000037060_Prkcdbp	1556.6	0.950569	0.378755	2.50972	0.0120827	0.267396	Prkcdbp	protein_coding
1601	ENSMUSG00000009394	ENSMUSG00000009394_Syn2	140.66	0.950335	0.587924	1.61643	0.106002	0.820688	Syn2	protein_coding
1602	ENSMUSG00000055137	ENSMUSG00000055137_Sugct	61.7496	0.950055	0.53126	1.78831	0.0737265	0.696885	Sugct	protein_coding
1603	ENSMUSG00000102259	ENSMUSG00000102259_Gm38230	8.19083	0.949643	0.636595	1.49175	0.135764	0.911153	Gm38230	TEC
1604	ENSMUSG00000029769	ENSMUSG00000029769_Ccdc136	28.3605	0.949227	0.562461	1.68763	0.0914819	0.77064	Ccdc136	protein_coding
1605	ENSMUSG00000092202	ENSMUSG00000092202_Stk19-ps1	1.99188	0.948954	0.627475	1.51234	0.130448	0.897012	Stk19-ps1	unprocessed_pseudogene
1606	ENSMUSG00000087132	ENSMUSG00000087132_A930001C03Rik	23.4208	0.948434	0.670312	1.41492	0.157093	0.966808	A930001C03Rik	processed_transcript
1607	ENSMUSG00000029096	ENSMUSG00000029096_Htra3	2991.44	0.947559	0.5146	1.84135	0.0655705	0.662878	Htra3	protein_coding
1608	ENSMUSG00000078721	ENSMUSG00000078721_Fam205a1	19.4521	0.947381	0.670955	1.41199	0.157953	0.968836	Fam205a1	protein_coding
1609	ENSMUSG00000090208	ENSMUSG00000090208_Gm15851	65.8409	0.947344	0.512601	1.84811	0.0645862	0.658478	Gm15851	antisense
1610	ENSMUSG00000034842	ENSMUSG00000034842_Art3	1149.87	0.947249	0.516598	1.83363	0.066709	0.667358	Art3	protein_coding
1611	ENSMUSG00000029381	ENSMUSG00000029381_Shroom3	57.6018	0.947117	0.387933	2.44144	0.0146287	0.297777	Shroom3	protein_coding
1612	ENSMUSG00000026692	ENSMUSG00000026692_Fmo4	22.9785	0.947003	0.622441	1.52144	0.128151	0.891322	Fmo4	protein_coding
1613	ENSMUSG00000048316	ENSMUSG00000048316_Gm9823	28.3781	0.946858	0.479919	1.97295	0.0485008	0.578252	Gm9823	pseudogene
1614	ENSMUSG00000098198	ENSMUSG00000098198_Gm9169	36.0892	0.94677	0.498858	1.89788	0.0577125	0.626921	Gm9169	processed_pseudogene
1615	ENSMUSG00000067879	ENSMUSG00000067879_3110035E14Rik	6.01522	0.946307	0.620891	1.52411	0.127481	0.889266	3110035E14Rik	protein_coding
1616	ENSMUSG00000074472	ENSMUSG00000074472_Zfp872	21.0496	0.946281	0.560782	1.68743	0.0915203	0.77064	Zfp872	protein_coding
1617	ENSMUSG00000092188	ENSMUSG00000092188_Gm20471	20.8349	0.946225	0.631517	1.49834	0.134046	0.907676	Gm20471	antisense
1618	ENSMUSG00000106557	ENSMUSG00000106557_Gm42442	3.6272	0.946196	0.671442	1.4092	0.158776	0.969375	Gm42442	TEC
1619	ENSMUSG00000024164	ENSMUSG00000024164_C3	27681.8	0.945936	0.542136	1.74483	0.0810141	0.729545	C3	protein_coding
1620	ENSMUSG00000038216	ENSMUSG00000038216_Pnmt	1.04501	0.944887	0.594806	1.58856	0.112159	0.84158	Pnmt	protein_coding
1621	ENSMUSG00000088576	ENSMUSG00000088576_Gm24532	1.04501	0.944887	0.594806	1.58856	0.112159	0.84158	Gm24532	misc_RNA
1622	ENSMUSG00000021594	ENSMUSG00000021594_Srd5a1	35.078	0.944553	0.42763	2.20881	0.0271877	0.423924	Srd5a1	protein_coding
1623	ENSMUSG00000042357	ENSMUSG00000042357_Gjb5	17.6289	0.944461	0.666681	1.41666	0.156582	0.966121	Gjb5	protein_coding
1624	ENSMUSG00000071613	ENSMUSG00000071613_Gm10340	3.30797	0.943737	0.612079	1.54185	0.123109	0.878747	Gm10340	protein_coding
1625	ENSMUSG00000102267	ENSMUSG00000102267_9530003O04Rik	29.829	0.943099	0.550062	1.71453	0.0864309	0.753416	9530003O04Rik	TEC
1626	ENSMUSG00000020600	ENSMUSG00000020600_Slc7a15	13.4469	0.94223	0.590053	1.59686	0.110298	0.835006	Slc7a15	protein_coding
1627	ENSMUSG00000027978	ENSMUSG00000027978_Prss12	68.6326	0.942178	0.547879	1.71968	0.0854903	0.750278	Prss12	protein_coding
1628	ENSMUSG00000026589	ENSMUSG00000026589_Sec16b	339.036	0.941129	0.418789	2.24726	0.0246232	0.400142	Sec16b	protein_coding
1629	ENSMUSG00000067285	ENSMUSG00000067285_Gm16223	6.93515	0.9408	0.609678	1.54311	0.122804	0.877352	Gm16223	protein_coding
1630	ENSMUSG00000030600	ENSMUSG00000030600_Lrfn1	13.8527	0.940253	0.546912	1.7192	0.0855775	0.750278	Lrfn1	protein_coding
1631	ENSMUSG00000006057	ENSMUSG00000006057_Atp5g1	989.266	0.939685	0.30885	3.04253	0.002346	0.0883065	Atp5g1	protein_coding
1632	ENSMUSG00000000296	ENSMUSG00000000296_Tpd52l1	33.8408	0.939119	0.569318	1.64955	0.0990348	0.796807	Tpd52l1	protein_coding
1633	ENSMUSG00000028780	ENSMUSG00000028780_Sema3c	2329.41	0.938971	0.562871	1.66818	0.0952792	0.78459	Sema3c	protein_coding
1634	ENSMUSG00000030170	ENSMUSG00000030170_Wnt5b	20.33	0.938888	0.515289	1.82206	0.0684456	0.676236	Wnt5b	protein_coding
1635	ENSMUSG00000030116	ENSMUSG00000030116_Mfap5	2098.67	0.938704	0.563281	1.66649	0.0956152	0.785092	Mfap5	protein_coding
1636	ENSMUSG00000031349	ENSMUSG00000031349_Nsdhl	718.891	0.93869	0.605713	1.54973	0.121207	0.871712	Nsdhl	protein_coding
1637	ENSMUSG00000073924	ENSMUSG00000073924_Olfr656	1.45295	0.938682	0.645017	1.45528	0.145591	0.938941	Olfr656	protein_coding
1638	ENSMUSG00000039339	ENSMUSG00000039339_2010001E11Rik	2.19918	0.938563	0.62578	1.49983	0.133658	0.906331	2010001E11Rik	protein_coding
1639	ENSMUSG00000002771	ENSMUSG00000002771_Grin2d	31.8991	0.938247	0.57021	1.64544	0.099879	0.799975	Grin2d	protein_coding
1640	ENSMUSG00000108067	ENSMUSG00000108067_Gm43953	49.2349	0.937878	0.486048	1.9296	0.0536565	0.606471	Gm43953	TEC
1641	ENSMUSG00000021876	ENSMUSG00000021876_Rnase4	2853.25	0.937819	0.289302	3.24166	0.00118835	0.0547784	Rnase4	protein_coding
1642	ENSMUSG00000087436	ENSMUSG00000087436_Gm16156	1.48054	0.937803	0.650552	1.44155	0.14943	0.948343	Gm16156	antisense
1643	ENSMUSG00000098145	ENSMUSG00000098145_Gm26936	1.48054	0.937803	0.650552	1.44155	0.14943	0.948343	Gm26936	lincRNA
1644	ENSMUSG00000038594	ENSMUSG00000038594_Cep85l	377.351	0.937558	0.416159	2.25289	0.0242664	0.398061	Cep85l	protein_coding
1645	ENSMUSG00000020176	ENSMUSG00000020176_Grb10	3336.06	0.937391	0.512587	1.82874	0.0674379	0.671642	Grb10	protein_coding
1646	ENSMUSG00000024500	ENSMUSG00000024500_Ppp2r2b	19.3373	0.936662	0.593561	1.57804	0.114556	0.848009	Ppp2r2b	protein_coding
1647	ENSMUSG00000019883	ENSMUSG00000019883_Echdc1	2126.53	0.936567	0.597262	1.5681	0.116858	0.857351	Echdc1	protein_coding
1648	ENSMUSG00000092335	ENSMUSG00000092335_Gm7221	12.1531	0.93615	0.61031	1.53389	0.125056	0.88224	Gm7221	protein_coding
1649	ENSMUSG00000038205	ENSMUSG00000038205_Prkab2	377.1	0.935867	0.257618	3.63278	0.000280388	0.0182124	Prkab2	protein_coding
1650	ENSMUSG00000109095	ENSMUSG00000109095_RP23-122E16.3	1.43937	0.935713	0.644973	1.45078	0.146842	0.942583	RP23-122E16.3	TEC
1651	ENSMUSG00000021903	ENSMUSG00000021903_Galnt15	1235.65	0.935403	0.539343	1.73434	0.0828583	0.737873	Galnt15	protein_coding
1652	ENSMUSG00000055733	ENSMUSG00000055733_Nap1l3	15.8263	0.935295	0.542941	1.72264	0.0849528	0.748446	Nap1l3	protein_coding
1653	ENSMUSG00000104621	ENSMUSG00000104621_Gm43185	13.3866	0.935027	0.622117	1.50298	0.132845	0.904227	Gm43185	TEC
1654	ENSMUSG00000091479	ENSMUSG00000091479_Gm17035	4.13817	0.934762	0.658346	1.41987	0.155647	0.963353	Gm17035	antisense
1655	ENSMUSG00000070547	ENSMUSG00000070547_Mrgprb1	30.8025	0.934022	0.551199	1.69453	0.0901648	0.767428	Mrgprb1	protein_coding
1656	ENSMUSG00000015224	ENSMUSG00000015224_Cyp2j9	95.5571	0.933357	0.480562	1.94222	0.0521107	0.599395	Cyp2j9	protein_coding
1657	ENSMUSG00000002847	ENSMUSG00000002847_Pla1a	565.449	0.932962	0.396211	2.35471	0.0185371	0.344729	Pla1a	protein_coding
1658	ENSMUSG00000027996	ENSMUSG00000027996_Sfrp2	2508.68	0.932406	0.591244	1.57702	0.11479	0.849317	Sfrp2	protein_coding
1659	ENSMUSG00000046345	ENSMUSG00000046345_Smco1	73.3043	0.9323	0.474762	1.96372	0.0495624	0.585037	Smco1	protein_coding
1660	ENSMUSG00000032356	ENSMUSG00000032356_Rasgrf1	16.7818	0.932195	0.539283	1.72858	0.0838836	0.743258	Rasgrf1	protein_coding
1661	ENSMUSG00000037206	ENSMUSG00000037206_Islr	831.829	0.931852	0.406407	2.2929	0.0218537	0.378224	Islr	protein_coding
1662	ENSMUSG00000102698	ENSMUSG00000102698_Gm37777	8.85696	0.931472	0.631139	1.47586	0.139982	0.92608	Gm37777	TEC
1663	ENSMUSG00000030256	ENSMUSG00000030256_Bhlhe41	266.579	0.93117	0.396018	2.35134	0.0187061	0.347438	Bhlhe41	protein_coding
1664	ENSMUSG00000061852	ENSMUSG00000061852_Gm7582	2.33595	0.931091	0.66285	1.40468	0.160117	0.973453	Gm7582	unprocessed_pseudogene
1665	ENSMUSG00000035642	ENSMUSG00000035642_Aamdc	384.563	0.931028	0.517542	1.79894	0.0720277	0.691164	Aamdc	protein_coding
1666	ENSMUSG00000087612	ENSMUSG00000087612_A230005M16Rik	5.95211	0.930942	0.656784	1.41742	0.156359	0.966121	A230005M16Rik	antisense
1667	ENSMUSG00000006586	ENSMUSG00000006586_Runx1t1	124.294	0.93089	0.359406	2.59008	0.00959539	0.234637	Runx1t1	protein_coding
1668	ENSMUSG00000109394	ENSMUSG00000109394_RP23-54G8.4	2.84292	0.930737	0.671922	1.38519	0.165995	0.985389	RP23-54G8.4	lincRNA
1669	ENSMUSG00000047692	ENSMUSG00000047692_4930533K18Rik	2.14265	0.93036	0.585593	1.58875	0.112117	0.84158	4930533K18Rik	protein_coding
1670	ENSMUSG00000073988	ENSMUSG00000073988_Ttpa	49.0678	0.930117	0.618774	1.50316	0.132797	0.904161	Ttpa	protein_coding
1671	ENSMUSG00000097514	ENSMUSG00000097514_Gm17619	4.49124	0.929794	0.673005	1.38156	0.167108	0.987013	Gm17619	lincRNA
1672	ENSMUSG00000040003	ENSMUSG00000040003_Magi2	71.5381	0.928916	0.396791	2.34107	0.0192284	0.352674	Magi2	protein_coding
1673	ENSMUSG00000080720	ENSMUSG00000080720_Gm16077	12.9025	0.928607	0.644475	1.44087	0.14962	0.9489	Gm16077	processed_pseudogene
1674	ENSMUSG00000073928	ENSMUSG00000073928_Olfr651	1.35034	0.928302	0.648575	1.43129	0.152346	0.955921	Olfr651	protein_coding
1675	ENSMUSG00000008035	ENSMUSG00000008035_Mid1ip1	591.244	0.928288	0.501205	1.85211	0.0640097	0.656056	Mid1ip1	protein_coding
1676	ENSMUSG00000090386	ENSMUSG00000090386_Mir99ahg	326.695	0.928237	0.445512	2.08353	0.037203	0.503367	Mir99ahg	processed_transcript
1677	ENSMUSG00000031736	ENSMUSG00000031736_Crnde	25.2935	0.927812	0.477704	1.94223	0.0521091	0.599395	Crnde	lincRNA
1678	ENSMUSG00000067860	ENSMUSG00000067860_Zic3	2.64771	0.927371	0.583913	1.5882	0.112241	0.84158	Zic3	protein_coding
1679	ENSMUSG00000005951	ENSMUSG00000005951_Shpk	219.329	0.927049	0.558971	1.65849	0.097218	0.790091	Shpk	protein_coding
1680	ENSMUSG00000033684	ENSMUSG00000033684_Qsox1	1177.49	0.927023	0.254622	3.64078	0.000271811	0.0178201	Qsox1	protein_coding
1681	ENSMUSG00000057836	ENSMUSG00000057836_Xlr3a	5.4949	0.926783	0.619382	1.4963	0.134574	0.90876	Xlr3a	protein_coding
1682	ENSMUSG00000075514	ENSMUSG00000075514_Gm13375	27.0508	0.926717	0.435554	2.12767	0.0333641	0.476844	Gm13375	antisense
1683	ENSMUSG00000104367	ENSMUSG00000104367_Gm38079	11.801	0.925936	0.522735	1.77133	0.0765056	0.7116	Gm38079	lincRNA
1684	ENSMUSG00000020684	ENSMUSG00000020684_Rasl10b	24.3191	0.925555	0.674176	1.37287	0.169793	0.991727	Rasl10b	protein_coding
1685	ENSMUSG00000032625	ENSMUSG00000032625_Thsd7a	314.205	0.925298	0.352279	2.6266	0.00862414	0.217478	Thsd7a	protein_coding
1686	ENSMUSG00000047343	ENSMUSG00000047343_Mettl21c	31.7109	0.925261	0.537472	1.72151	0.0851592	0.749582	Mettl21c	protein_coding
1687	ENSMUSG00000097474	ENSMUSG00000097474_Gm26584	6.33775	0.924901	0.659649	1.40211	0.160882	0.975144	Gm26584	lincRNA
1688	ENSMUSG00000020057	ENSMUSG00000020057_Dram1	1696.26	0.924707	0.381994	2.42073	0.0154892	0.307953	Dram1	protein_coding
1689	ENSMUSG00000024680	ENSMUSG00000024680_Ms4a2	4.88708	0.924625	0.668418	1.3833	0.166572	0.98698	Ms4a2	protein_coding
1690	ENSMUSG00000095766	ENSMUSG00000095766_Gm21182	3.20096	0.924437	0.67435	1.37086	0.17042	0.99319	Gm21182	processed_pseudogene
1691	ENSMUSG00000041189	ENSMUSG00000041189_Chrnb1	58.1713	0.923578	0.505633	1.82658	0.0677633	0.673146	Chrnb1	protein_coding
1692	ENSMUSG00000081593	ENSMUSG00000081593_Gm11841	3.53476	0.923431	0.661576	1.39581	0.162773	0.977336	Gm11841	processed_pseudogene
1693	ENSMUSG00000029093	ENSMUSG00000029093_Sorcs2	282.932	0.922299	0.598851	1.54012	0.123532	0.879017	Sorcs2	protein_coding
1694	ENSMUSG00000051486	ENSMUSG00000051486_Pcdhb11	14.4723	0.921335	0.536618	1.71693	0.0859918	0.752164	Pcdhb11	protein_coding
1695	ENSMUSG00000037736	ENSMUSG00000037736_Limch1	430.15	0.921209	0.430543	2.13965	0.0323833	0.466643	Limch1	protein_coding
1696	ENSMUSG00000092389	ENSMUSG00000092389_Gm20483	2.9105	0.920973	0.671578	1.37136	0.170264	0.993025	Gm20483	antisense
1697	ENSMUSG00000106738	ENSMUSG00000106738_Gm5	1.90402	0.920922	0.662762	1.38952	0.164674	0.982455	Gm5	lincRNA
1698	ENSMUSG00000040594	ENSMUSG00000040594_Ranbp17	53.3852	0.920679	0.397238	2.3177	0.0204657	0.364177	Ranbp17	protein_coding
1699	ENSMUSG00000067608	ENSMUSG00000067608_Pcna-ps2	5.57806	0.920343	0.625839	1.47057	0.141406	0.929943	Pcna-ps2	protein_coding
1700	ENSMUSG00000037111	ENSMUSG00000037111_Setd7	1551.66	0.919728	0.297673	3.08973	0.00200339	0.0788063	Setd7	protein_coding
1701	ENSMUSG00000102981	ENSMUSG00000102981_Gm38322	1.40317	0.919594	0.642556	1.43115	0.152387	0.955921	Gm38322	TEC
1702	ENSMUSG00000022878	ENSMUSG00000022878_Adipoq	16328	0.91832	0.563664	1.6292	0.103271	0.812678	Adipoq	protein_coding
1703	ENSMUSG00000034614	ENSMUSG00000034614_Pik3ip1	169.207	0.918024	0.378255	2.427	0.0152244	0.3053	Pik3ip1	protein_coding
1704	ENSMUSG00000007279	ENSMUSG00000007279_Scube2	7.29471	0.917993	0.629878	1.45741	0.145002	0.938015	Scube2	protein_coding
1705	ENSMUSG00000020205	ENSMUSG00000020205_Phlda1	51.0253	0.917158	0.372885	2.45962	0.0139082	0.290071	Phlda1	protein_coding
1706	ENSMUSG00000028789	ENSMUSG00000028789_Azin2	130.169	0.91687	0.450977	2.03308	0.0420448	0.534572	Azin2	protein_coding
1707	ENSMUSG00000109338	ENSMUSG00000109338_RP24-443G20.1	1.10321	0.916825	0.589162	1.55615	0.119672	0.868134	RP24-443G20.1	lincRNA
1708	ENSMUSG00000092021	ENSMUSG00000092021_Gbp11	123.743	0.915361	0.597384	1.53228	0.125453	0.883102	Gbp11	polymorphic_pseudogene
1709	ENSMUSG00000052911	ENSMUSG00000052911_Lamb2	2588.89	0.91497	0.249483	3.66747	0.000244964	0.0163856	Lamb2	protein_coding
1710	ENSMUSG00000016918	ENSMUSG00000016918_Sulf1	1795.96	0.914946	0.566841	1.61411	0.106503	0.822421	Sulf1	protein_coding
1711	ENSMUSG00000099964	ENSMUSG00000099964_Gm29514	13.5578	0.914369	0.530397	1.72393	0.0847199	0.747059	Gm29514	antisense
1712	ENSMUSG00000032058	ENSMUSG00000032058_Ppp2r1b	2534.48	0.91421	0.504646	1.81159	0.0700503	0.684061	Ppp2r1b	protein_coding
1713	ENSMUSG00000034382	ENSMUSG00000034382_AI661453	20.1868	0.913809	0.592574	1.5421	0.123049	0.87868	AI661453	protein_coding
1714	ENSMUSG00000062184	ENSMUSG00000062184_Hs6st2	173.606	0.913696	0.65143	1.4026	0.160736	0.975144	Hs6st2	protein_coding
1715	ENSMUSG00000073209	ENSMUSG00000073209_Klf14	6.51557	0.913471	0.672613	1.35809	0.174434	0.997541	Klf14	protein_coding
1716	ENSMUSG00000042641	ENSMUSG00000042641_Rgsl1	14.1957	0.913451	0.496587	1.83946	0.0658476	0.663368	Rgsl1	protein_coding
1717	ENSMUSG00000048138	ENSMUSG00000048138_Dmrt2	418.563	0.913446	0.643363	1.4198	0.155666	0.963353	Dmrt2	protein_coding
1718	ENSMUSG00000049653	ENSMUSG00000049653_Spatc1	6.45813	0.911999	0.661593	1.37849	0.168052	0.987529	Spatc1	protein_coding
1719	ENSMUSG00000033453	ENSMUSG00000033453_Adamts15	1196.71	0.911894	0.508381	1.79372	0.0728576	0.694638	Adamts15	protein_coding
1720	ENSMUSG00000097052	ENSMUSG00000097052_Snhg7	4.82779	0.911826	0.674	1.35286	0.176101	0.997541	Snhg7	snoRNA
1721	ENSMUSG00000050315	ENSMUSG00000050315_Synpo2	785.121	0.911745	0.504485	1.80728	0.0707188	0.68839	Synpo2	protein_coding
1722	ENSMUSG00000100783	ENSMUSG00000100783_2310047D07Rik	5.22563	0.911345	0.662406	1.37581	0.168881	0.989157	2310047D07Rik	lincRNA
1723	ENSMUSG00000020627	ENSMUSG00000020627_Klhl29	82.0441	0.911276	0.402325	2.26502	0.0235112	0.392942	Klhl29	protein_coding
1724	ENSMUSG00000030074	ENSMUSG00000030074_Gxylt2	639.196	0.911255	0.557559	1.63437	0.102182	0.809253	Gxylt2	protein_coding
1725	ENSMUSG00000029869	ENSMUSG00000029869_Ephb6	97.9863	0.911167	0.554164	1.64422	0.100131	0.801343	Ephb6	protein_coding
1726	ENSMUSG00000105695	ENSMUSG00000105695_Gm43327	4.64822	0.91102	0.643177	1.41644	0.156648	0.966121	Gm43327	TEC
1727	ENSMUSG00000028551	ENSMUSG00000028551_Cdkn2c	1472.56	0.908471	0.50479	1.7997	0.0719077	0.691164	Cdkn2c	protein_coding
1728	ENSMUSG00000017692	ENSMUSG00000017692_Rhbdl3	90.5678	0.908281	0.45957	1.97637	0.0481128	0.575594	Rhbdl3	protein_coding
1729	ENSMUSG00000027208	ENSMUSG00000027208_Fgf7	158.241	0.9077	0.436389	2.08002	0.0375232	0.504802	Fgf7	protein_coding
1730	ENSMUSG00000003032	ENSMUSG00000003032_Klf4	1193.92	0.907617	0.369378	2.45715	0.0140044	0.29088	Klf4	protein_coding
1731	ENSMUSG00000036095	ENSMUSG00000036095_Dgkb	10.412	0.907456	0.572223	1.58584	0.112775	0.842885	Dgkb	protein_coding
1732	ENSMUSG00000036078	ENSMUSG00000036078_Sigmar1	722.807	0.907155	0.424967	2.13465	0.0327897	0.470725	Sigmar1	protein_coding
1733	ENSMUSG00000046159	ENSMUSG00000046159_Chrm3	6.17612	0.907042	0.638162	1.42133	0.15522	0.961792	Chrm3	protein_coding
1734	ENSMUSG00000021273	ENSMUSG00000021273_Fdft1	532.866	0.906828	0.514948	1.76101	0.0782367	0.719143	Fdft1	protein_coding
1735	ENSMUSG00000091514	ENSMUSG00000091514_Gm17484	74.1196	0.906666	0.430679	2.1052	0.0352736	0.489074	Gm17484	protein_coding
1736	ENSMUSG00000051043	ENSMUSG00000051043_Gprc5c	371.463	0.906462	0.399338	2.26991	0.0232128	0.392372	Gprc5c	protein_coding
1737	ENSMUSG00000036564	ENSMUSG00000036564_Ndrg4	425.307	0.906287	0.570546	1.58846	0.112183	0.84158	Ndrg4	protein_coding
1738	ENSMUSG00000045813	ENSMUSG00000045813_Gm9801	8.3381	0.905982	0.613088	1.47774	0.139478	0.92443	Gm9801	lincRNA
1739	ENSMUSG00000080700	ENSMUSG00000080700_Gm15981	2.90353	0.905653	0.674163	1.34338	0.179151	0.997541	Gm15981	transcribed_processed_pseudogene
1740	ENSMUSG00000047992	ENSMUSG00000047992_Fam69c	7.43735	0.905509	0.645848	1.40205	0.160901	0.975144	Fam69c	protein_coding
1741	ENSMUSG00000104626	ENSMUSG00000104626_Gm42675	2.9384	0.90535	0.673117	1.34501	0.178621	0.997541	Gm42675	TEC
1742	ENSMUSG00000101414	ENSMUSG00000101414_Gm29101	13.2508	0.904988	0.596674	1.51672	0.129337	0.895116	Gm29101	sense_intronic
1743	ENSMUSG00000029201	ENSMUSG00000029201_Ugdh	2176.57	0.904867	0.445499	2.03113	0.0422416	0.535668	Ugdh	protein_coding
1744	ENSMUSG00000025092	ENSMUSG00000025092_Hspa12a	749.932	0.90472	0.590883	1.53113	0.125736	0.883636	Hspa12a	protein_coding
1745	ENSMUSG00000083669	ENSMUSG00000083669_Gm10169	22.0477	0.904565	0.674396	1.3413	0.179824	0.997541	Gm10169	processed_pseudogene
1746	ENSMUSG00000103851	ENSMUSG00000103851_Gm37606	63.685	0.904489	0.502063	1.80155	0.071617	0.691164	Gm37606	TEC
1747	ENSMUSG00000016327	ENSMUSG00000016327_Atp1b4	4.5328	0.904125	0.672911	1.3436	0.179077	0.997541	Atp1b4	protein_coding
1748	ENSMUSG00000032297	ENSMUSG00000032297_Celf6	1.04954	0.903963	0.587143	1.5396	0.123659	0.879017	Celf6	protein_coding
1749	ENSMUSG00000043298	ENSMUSG00000043298_Smco3	1.04954	0.903963	0.587143	1.5396	0.123659	0.879017	Smco3	protein_coding
1750	ENSMUSG00000083619	ENSMUSG00000083619_Gm14414	1.04954	0.903963	0.587143	1.5396	0.123659	0.879017	Gm14414	processed_pseudogene
1751	ENSMUSG00000052316	ENSMUSG00000052316_Lrrc15	1233.91	0.903934	0.6724	1.34434	NA	NA	Lrrc15	protein_coding
1752	ENSMUSG00000033287	ENSMUSG00000033287_Kctd17	412.242	0.903887	0.322345	2.80409	0.00504581	0.153383	Kctd17	protein_coding
1753	ENSMUSG00000098395	ENSMUSG00000098395_Gm27998	2.35731	0.903795	0.654237	1.38145	0.167141	0.987013	Gm27998	misc_RNA
1754	ENSMUSG00000108143	ENSMUSG00000108143_Gm44414	19.2446	0.903758	0.608943	1.48414	0.137771	0.918382	Gm44414	TEC
1755	ENSMUSG00000073906	ENSMUSG00000073906_Olfr692	1.3915	0.903583	0.650412	1.38925	0.164758	0.982557	Olfr692	protein_coding
1756	ENSMUSG00000098128	ENSMUSG00000098128_Gm3693	3.19134	0.903025	0.578843	1.56005	NA	NA	Gm3693	antisense
1757	ENSMUSG00000032271	ENSMUSG00000032271_Nnmt	1638.05	0.902983	0.48608	1.85768	0.0632142	0.652327	Nnmt	protein_coding
1758	ENSMUSG00000063160	ENSMUSG00000063160_Numbl	409.232	0.902913	0.497392	1.81529	0.0694788	0.681932	Numbl	protein_coding
1759	ENSMUSG00000002012	ENSMUSG00000002012_Pnck	6.19189	0.902889	0.645387	1.39899	0.161816	0.975595	Pnck	protein_coding
1760	ENSMUSG00000101257	ENSMUSG00000101257_2310015K22Rik	3.45596	0.902609	0.673121	1.34093	0.179943	0.997541	2310015K22Rik	lincRNA
1761	ENSMUSG00000034308	ENSMUSG00000034308_Sdr42e1	132.328	0.902095	0.501751	1.7979	0.0721936	0.691861	Sdr42e1	protein_coding
1762	ENSMUSG00000043154	ENSMUSG00000043154_Ppp2r3a	1047.34	0.90188	0.366863	2.45836	0.0139574	0.290766	Ppp2r3a	protein_coding
1763	ENSMUSG00000053070	ENSMUSG00000053070_9230110C19Rik	48.974	0.90175	0.416059	2.16736	0.0302072	0.4469	9230110C19Rik	protein_coding
1764	ENSMUSG00000069441	ENSMUSG00000069441_Dsg1a	1.04049	0.901658	0.586779	1.53662	0.124386	0.880455	Dsg1a	protein_coding
1765	ENSMUSG00000086949	ENSMUSG00000086949_Gm13066	2.48802	0.90126	0.670558	1.34405	0.178934	0.997541	Gm13066	antisense
1766	ENSMUSG00000108333	ENSMUSG00000108333_RP23-338G5.2	1.14763	0.900718	0.585354	1.53876	0.123864	0.879662	RP23-338G5.2	antisense
1767	ENSMUSG00000030513	ENSMUSG00000030513_Pcsk6	2154.37	0.90052	0.442803	2.03368	0.0419837	0.534222	Pcsk6	protein_coding
1768	ENSMUSG00000054477	ENSMUSG00000054477_Kcnn2	10.359	0.900263	0.615016	1.46381	0.143247	0.933998	Kcnn2	protein_coding
1769	ENSMUSG00000098188	ENSMUSG00000098188_Sowahc	1591.01	0.900243	0.529101	1.70146	0.0888567	0.762925	Sowahc	protein_coding
1770	ENSMUSG00000085990	ENSMUSG00000085990_Gm16731	3.66547	0.900229	0.672154	1.33932	0.180467	0.997541	Gm16731	processed_transcript
1771	ENSMUSG00000001911	ENSMUSG00000001911_Nfix	2122.47	0.900173	0.359617	2.50315	0.0123095	0.270697	Nfix	protein_coding
1772	ENSMUSG00000072812	ENSMUSG00000072812_Ahnak2	2148.82	0.899785	0.452132	1.99009	0.0465806	0.567044	Ahnak2	protein_coding
1773	ENSMUSG00000102627	ENSMUSG00000102627_Snurf	20.2574	0.899764	0.62569	1.43803	0.150424	0.950116	Snurf	protein_coding
1774	ENSMUSG00000040606	ENSMUSG00000040606_Kazn	97.1793	0.898848	0.40839	2.20096	0.0277391	0.428366	Kazn	protein_coding
1775	ENSMUSG00000085748	ENSMUSG00000085748_Gm12280	4.66575	0.898422	0.666384	1.3482	0.177593	0.997541	Gm12280	antisense
1776	ENSMUSG00000072294	ENSMUSG00000072294_Klf12	22.236	0.898353	0.555108	1.61834	0.105589	0.820018	Klf12	protein_coding
1777	ENSMUSG00000092225	ENSMUSG00000092225_Gm2381	7.37952	0.897879	0.622421	1.44256	0.149145	0.947864	Gm2381	protein_coding
1778	ENSMUSG00000097487	ENSMUSG00000097487_Ptges3l	59.9263	0.897859	0.334847	2.6814	0.00733144	0.196868	Ptges3l	protein_coding
1779	ENSMUSG00000033981	ENSMUSG00000033981_Gria2	13.2749	0.897819	0.671936	1.33617	NA	NA	Gria2	protein_coding
1780	ENSMUSG00000000326	ENSMUSG00000000326_Comt	4680.1	0.897745	0.559552	1.6044	0.108626	0.829541	Comt	protein_coding
1781	ENSMUSG00000001761	ENSMUSG00000001761_Smo	727.686	0.897655	0.297458	3.01775	0.00254656	0.093602	Smo	protein_coding
1782	ENSMUSG00000008540	ENSMUSG00000008540_Mgst1	7658.18	0.897363	0.531534	1.68825	0.0913628	0.770537	Mgst1	protein_coding
1783	ENSMUSG00000047712	ENSMUSG00000047712_Ust	366.241	0.896891	0.432579	2.07335	0.0381393	0.509307	Ust	protein_coding
1784	ENSMUSG00000022231	ENSMUSG00000022231_Sema5a	363.096	0.89676	0.353164	2.53921	0.0111102	0.255586	Sema5a	protein_coding
1785	ENSMUSG00000031371	ENSMUSG00000031371_Haus7	214.121	0.896689	0.464051	1.93231	0.0533218	0.603968	Haus7	protein_coding
1786	ENSMUSG00000045288	ENSMUSG00000045288_Ush1g	1.12952	0.896519	0.584685	1.53334	0.125193	0.88224	Ush1g	protein_coding
1787	ENSMUSG00000091908	ENSMUSG00000091908_Gm17231	1.12952	0.896519	0.584685	1.53334	0.125193	0.88224	Gm17231	antisense
1788	ENSMUSG00000106651	ENSMUSG00000106651_Gm42608	7.32347	0.896479	0.585106	1.53216	0.125482	0.883102	Gm42608	TEC
1789	ENSMUSG00000039349	ENSMUSG00000039349_C130074G19Rik	1931.19	0.896264	0.578144	1.55024	0.121083	0.871345	C130074G19Rik	protein_coding
1790	ENSMUSG00000056938	ENSMUSG00000056938_Acbd4	1254.1	0.89584	0.590584	1.51687	0.129299	0.895116	Acbd4	protein_coding
1791	ENSMUSG00000062461	ENSMUSG00000062461_Gm5453	2.32101	0.895254	0.671433	1.33335	0.182417	0.997541	Gm5453	processed_pseudogene
1792	ENSMUSG00000102742	ENSMUSG00000102742_Pcdhga11	95.1626	0.895218	0.360539	2.483	0.013028	0.279971	Pcdhga11	protein_coding
1793	ENSMUSG00000060206	ENSMUSG00000060206_Zfp462	285.249	0.895039	0.470638	1.90176	0.0572032	0.624358	Zfp462	protein_coding
1794	ENSMUSG00000015094	ENSMUSG00000015094_Npdc1	644.481	0.895018	0.308683	2.89948	0.00373787	0.123135	Npdc1	protein_coding
1795	ENSMUSG00000023960	ENSMUSG00000023960_Enpp5	845.645	0.89483	0.545773	1.63956	0.101096	0.803867	Enpp5	protein_coding
1796	ENSMUSG00000099406	ENSMUSG00000099406_Gm29408	244.372	0.894369	0.355406	2.51647	0.0118536	0.264691	Gm29408	lincRNA
1797	ENSMUSG00000034623	ENSMUSG00000034623_Prss55	2.07192	0.894324	0.579505	1.54326	0.122769	0.877312	Prss55	protein_coding
1798	ENSMUSG00000024558	ENSMUSG00000024558_Mapk4	12.3504	0.893518	0.631545	1.41481	0.157123	0.966808	Mapk4	protein_coding
1799	ENSMUSG00000029659	ENSMUSG00000029659_Medag	1321.61	0.893249	0.474955	1.8807	0.0600124	0.637002	Medag	protein_coding
1800	ENSMUSG00000073834	ENSMUSG00000073834_Mup11	360.809	0.892778	0.610978	1.46123	0.143953	0.934892	Mup11	protein_coding
1801	ENSMUSG00000073842	ENSMUSG00000073842_Mup7	79.2086	0.892727	0.581229	1.53593	NA	NA	Mup7	protein_coding
1802	ENSMUSG00000028167	ENSMUSG00000028167_Bdh2	38.3861	0.891982	0.396301	2.25077	0.0244003	0.399264	Bdh2	protein_coding
1803	ENSMUSG00000108305	ENSMUSG00000108305_RP23-64D23.10	3.06899	0.891973	0.670601	1.33011	0.183483	0.997541	RP23-64D23.10	processed_pseudogene
1804	ENSMUSG00000032192	ENSMUSG00000032192_Gnb5	203.857	0.890785	0.479065	1.85942	0.0629671	0.651362	Gnb5	protein_coding
1805	ENSMUSG00000097184	ENSMUSG00000097184_4632428C04Rik	11.3096	0.890695	0.607316	1.46661	0.142483	0.932685	4632428C04Rik	lincRNA
1806	ENSMUSG00000085262	ENSMUSG00000085262_Gm11574	2.68453	0.890614	0.674118	1.32116	0.18645	0.997541	Gm11574	processed_transcript
1807	ENSMUSG00000025420	ENSMUSG00000025420_Katnal2	71.0287	0.890086	0.560322	1.58852	0.112168	0.84158	Katnal2	protein_coding
1808	ENSMUSG00000016494	ENSMUSG00000016494_Cd34	5266.84	0.889936	0.426091	2.0886	0.0367434	0.500975	Cd34	protein_coding
1809	ENSMUSG00000070421	ENSMUSG00000070421_Olfr658	2.93628	0.889908	0.674307	1.31974	0.186923	0.997541	Olfr658	protein_coding
1810	ENSMUSG00000023912	ENSMUSG00000023912_Slc25a27	29.3311	0.889811	0.528939	1.68226	0.0925192	0.774662	Slc25a27	protein_coding
1811	ENSMUSG00000076934	ENSMUSG00000076934_Iglv1	12.9811	0.889733	0.669465	1.32902	0.183841	0.997541	Iglv1	IG_V_gene
1812	ENSMUSG00000068962	ENSMUSG00000068962_Zfp114	7.80808	0.888555	0.591232	1.50289	0.132868	0.904227	Zfp114	protein_coding
1813	ENSMUSG00000106754	ENSMUSG00000106754_Gm43101	1.93286	0.888425	0.662248	1.34153	0.179749	0.997541	Gm43101	lincRNA
1814	ENSMUSG00000022371	ENSMUSG00000022371_Col14a1	5467.39	0.888368	0.593149	1.49772	0.134207	0.907725	Col14a1	protein_coding
1815	ENSMUSG00000020689	ENSMUSG00000020689_Itgb3	921.438	0.887957	0.598782	1.48294	0.138091	0.919335	Itgb3	protein_coding
1816	ENSMUSG00000085540	ENSMUSG00000085540_Gm16036	1.33139	0.887827	0.639667	1.38795	0.165152	0.98315	Gm16036	antisense
1817	ENSMUSG00000101258	ENSMUSG00000101258_Gm29477	0.98682	0.887397	0.584436	1.51838	0.128918	0.894415	Gm29477	antisense
1818	ENSMUSG00000107370	ENSMUSG00000107370_Gm43588	13.2085	0.887335	0.548585	1.6175	0.105771	0.820018	Gm43588	TEC
1819	ENSMUSG00000044916	ENSMUSG00000044916_1700029I15Rik	37.2715	0.88718	0.59372	1.49427	0.135104	0.910541	1700029I15Rik	protein_coding
1820	ENSMUSG00000026817	ENSMUSG00000026817_Ak1	1237.65	0.88696	0.451083	1.96629	0.0492651	0.584018	Ak1	protein_coding
1821	ENSMUSG00000092241	ENSMUSG00000092241_Gm20522	9.70517	0.886836	0.540127	1.6419	0.10061	0.802788	Gm20522	antisense
1822	ENSMUSG00000101568	ENSMUSG00000101568_1700040F17Rik	2.33515	0.88671	0.577361	1.5358	0.124587	0.880772	1700040F17Rik	antisense
1823	ENSMUSG00000041653	ENSMUSG00000041653_Pnpla3	2922.64	0.886121	0.641038	1.38232	0.166872	0.987013	Pnpla3	protein_coding
1824	ENSMUSG00000088004	ENSMUSG00000088004_Gm24786	0.982293	0.88612	0.584226	1.51674	0.129331	0.895116	Gm24786	rRNA
1825	ENSMUSG00000097503	ENSMUSG00000097503_3110045C21Rik	24.808	0.886039	0.532449	1.66408	0.0960957	0.786211	3110045C21Rik	antisense
1826	ENSMUSG00000026940	ENSMUSG00000026940_Ccdc183	7.52975	0.885832	0.622788	1.42236	0.154921	0.96034	Ccdc183	protein_coding
1827	ENSMUSG00000108560	ENSMUSG00000108560_RP23-185A21.2	14.338	0.885805	0.56826	1.5588	0.119043	0.865687	RP23-185A21.2	TEC
1828	ENSMUSG00000022330	ENSMUSG00000022330_Osr2	75.318	0.885264	0.630408	1.40427	0.160238	0.973836	Osr2	protein_coding
1829	ENSMUSG00000022362	ENSMUSG00000022362_Gm29394	92.6936	0.885055	0.504196	1.75538	0.0791944	0.722801	Gm29394	protein_coding
1830	ENSMUSG00000031994	ENSMUSG00000031994_Adamts8	7.34432	0.885025	0.673987	1.31312	0.189143	0.997541	Adamts8	protein_coding
1831	ENSMUSG00000020096	ENSMUSG00000020096_Tbata	6.92865	0.88502	0.611065	1.44832	0.147527	0.944266	Tbata	protein_coding
1832	ENSMUSG00000043635	ENSMUSG00000043635_Adamts3	112.052	0.884904	0.648672	1.36418	NA	NA	Adamts3	protein_coding
1833	ENSMUSG00000022103	ENSMUSG00000022103_Gfra2	234.595	0.884854	0.444876	1.98899	0.0467022	0.567289	Gfra2	protein_coding
1834	ENSMUSG00000104913	ENSMUSG00000104913_Gm6560	65.839	0.884564	0.673968	1.31247	NA	NA	Gm6560	processed_pseudogene
1835	ENSMUSG00000067438	ENSMUSG00000067438_Hmx1	7.18617	0.884239	0.585235	1.51091	NA	NA	Hmx1	protein_coding
1836	ENSMUSG00000059461	ENSMUSG00000059461_Gm7331	9.02563	0.884151	0.665083	1.32938	0.183721	0.997541	Gm7331	processed_pseudogene
1837	ENSMUSG00000049122	ENSMUSG00000049122_Frmd3	7.30989	0.884106	0.591042	1.49584	0.134695	0.909364	Frmd3	protein_coding
1838	ENSMUSG00000026478	ENSMUSG00000026478_Lamc1	9191.54	0.884083	0.267743	3.30198	0.000960045	0.0462113	Lamc1	protein_coding
1839	ENSMUSG00000026874	ENSMUSG00000026874_Hc	6.51682	0.883762	0.665732	1.3275	0.184342	0.997541	Hc	protein_coding
1840	ENSMUSG00000023092	ENSMUSG00000023092_Fhl1	4547.29	0.883701	0.422252	2.09283	0.0363647	0.498944	Fhl1	protein_coding
1841	ENSMUSG00000039976	ENSMUSG00000039976_Tbc1d16	301.657	0.882807	0.318168	2.77466	0.00552596	0.162169	Tbc1d16	protein_coding
1842	ENSMUSG00000083557	ENSMUSG00000083557_Gm6877	7.9581	0.882785	0.577772	1.52791	0.126534	0.886069	Gm6877	processed_pseudogene
1843	ENSMUSG00000049537	ENSMUSG00000049537_Tecrl	2.28535	0.88237	0.576665	1.53013	0.125986	0.884595	Tecrl	protein_coding
1844	ENSMUSG00000040867	ENSMUSG00000040867_Begain	17.4626	0.882039	0.590485	1.49375	0.13524	0.910541	Begain	protein_coding
1845	ENSMUSG00000097393	ENSMUSG00000097393_D030068K23Rik	47.0789	0.881277	0.577049	1.52721	0.126708	0.886121	D030068K23Rik	lincRNA
1846	ENSMUSG00000087466	ENSMUSG00000087466_A330041J22Rik	5.93607	0.880894	0.648754	1.35783	0.174519	0.997541	A330041J22Rik	antisense
1847	ENSMUSG00000024647	ENSMUSG00000024647_Cbln2	5.18962	0.88081	0.656127	1.34244	0.179454	0.997541	Cbln2	protein_coding
1848	ENSMUSG00000025586	ENSMUSG00000025586_Cpeb1	284.099	0.88079	0.463027	1.90224	0.0571396	0.624123	Cpeb1	protein_coding
1849	ENSMUSG00000020902	ENSMUSG00000020902_Ntn1	532	0.880424	0.258033	3.41206	0.000644749	0.0345016	Ntn1	protein_coding
1850	ENSMUSG00000106729	ENSMUSG00000106729_Gm43165	7.42937	0.880124	0.67408	1.30567	0.191666	0.997541	Gm43165	TEC
1851	ENSMUSG00000093738	ENSMUSG00000093738_AI606473	45.2895	0.879788	0.521161	1.68813	0.0913865	0.770537	AI606473	processed_transcript
1852	ENSMUSG00000094345	ENSMUSG00000094345_Igkv14-126	3.7756	0.878796	0.629048	1.39702	0.162406	0.976891	Igkv14-126	IG_V_gene
1853	ENSMUSG00000103377	ENSMUSG00000103377_Gm37180	2.15307	0.878489	0.674396	1.30263	0.192701	0.997541	Gm37180	TEC
1854	ENSMUSG00000027577	ENSMUSG00000027577_Chrna4	1.29214	0.878453	0.642762	1.36669	0.171724	0.996069	Chrna4	protein_coding
1855	ENSMUSG00000035775	ENSMUSG00000035775_Krt20	4.93512	0.877588	0.663617	1.32243	0.186024	0.997541	Krt20	protein_coding
1856	ENSMUSG00000022270	ENSMUSG00000022270_Fam134b	324.534	0.877563	0.541212	1.62148	0.104915	0.818673	Fam134b	protein_coding
1857	ENSMUSG00000029675	ENSMUSG00000029675_Eln	768.183	0.877493	0.424193	2.06862	0.038582	0.513378	Eln	protein_coding
1858	ENSMUSG00000085562	ENSMUSG00000085562_2610028E06Rik	1.16593	0.877477	0.581126	1.50996	0.131054	0.898602	2610028E06Rik	lincRNA
1859	ENSMUSG00000001348	ENSMUSG00000001348_Acp5	2285.55	0.877347	0.565908	1.55034	0.121061	0.871345	Acp5	protein_coding
1860	ENSMUSG00000104197	ENSMUSG00000104197_Gm37632	3.48557	0.877171	0.663846	1.32135	0.186386	0.997541	Gm37632	TEC
1861	ENSMUSG00000048502	ENSMUSG00000048502_Duxbl1	5.00227	0.876956	0.642894	1.36407	0.172544	0.997541	Duxbl1	protein_coding
1862	ENSMUSG00000086425	ENSMUSG00000086425_F730016J06Rik	2.80976	0.876648	0.67399	1.30068	0.193367	0.997541	F730016J06Rik	lincRNA
1863	ENSMUSG00000043498	ENSMUSG00000043498_9330132A10Rik	25.4456	0.876528	0.445338	1.96823	0.0490412	0.581892	9330132A10Rik	pseudogene
1864	ENSMUSG00000037541	ENSMUSG00000037541_Shank2	13.0346	0.876442	0.578186	1.51585	0.129558	0.895692	Shank2	protein_coding
1865	ENSMUSG00000103037	ENSMUSG00000103037_Pcdhgb1	66.2763	0.876248	0.344164	2.54602	0.010896	0.252419	Pcdhgb1	protein_coding
1866	ENSMUSG00000094088	ENSMUSG00000094088_Ighv1-64	4.70172	0.875961	0.642561	1.36323	NA	NA	Ighv1-64	IG_V_gene
1867	ENSMUSG00000020672	ENSMUSG00000020672_Sntg2	20.4613	0.875954	0.565281	1.54959	0.12124	0.871712	Sntg2	protein_coding
1868	ENSMUSG00000033762	ENSMUSG00000033762_Recql4	52.4999	0.875767	0.486771	1.79913	0.0719974	0.691164	Recql4	protein_coding
1869	ENSMUSG00000051590	ENSMUSG00000051590_Map3k19	14.4247	0.875537	0.522102	1.67694	0.0935533	0.778612	Map3k19	protein_coding
1870	ENSMUSG00000026193	ENSMUSG00000026193_Fn1	36479	0.875136	0.59871	1.4617	0.143822	0.934252	Fn1	protein_coding
1871	ENSMUSG00000061167	ENSMUSG00000061167_Rpl15-ps3	502.588	0.8745	0.515248	1.69724	0.0896511	0.766422	Rpl15-ps3	processed_pseudogene
1872	ENSMUSG00000037798	ENSMUSG00000037798_Mat1a	1.98637	0.874265	0.575934	1.51799	0.129016	0.894415	Mat1a	protein_coding
1873	ENSMUSG00000018217	ENSMUSG00000018217_Pmp22	2330.4	0.874032	0.374887	2.33145	0.0197295	0.357939	Pmp22	protein_coding
1874	ENSMUSG00000086134	ENSMUSG00000086134_Gm16159	17.051	0.873681	0.498507	1.7526	0.0796714	0.724039	Gm16159	processed_transcript
1875	ENSMUSG00000027386	ENSMUSG00000027386_Fbln7	81.3924	0.87314	0.5648	1.54593	0.122122	0.874374	Fbln7	protein_coding
1876	ENSMUSG00000044252	ENSMUSG00000044252_Osbpl1a	1136.23	0.872101	0.467812	1.86421	0.0622921	0.648218	Osbpl1a	protein_coding
1877	ENSMUSG00000010311	ENSMUSG00000010311_Optc	4.51676	0.871909	0.660664	1.31975	0.18692	0.997541	Optc	protein_coding
1878	ENSMUSG00000063952	ENSMUSG00000063952_Brpf3	484.396	0.871076	0.348581	2.49892	0.0124572	0.272033	Brpf3	protein_coding
1879	ENSMUSG00000089667	ENSMUSG00000089667_Gm15914	3.10749	0.870791	0.670072	1.29955	0.193756	0.997541	Gm15914	unprocessed_pseudogene
1880	ENSMUSG00000029772	ENSMUSG00000029772_Ahcyl2	2098.23	0.870344	0.498535	1.7458	0.0808452	0.728543	Ahcyl2	protein_coding
1881	ENSMUSG00000085639	ENSMUSG00000085639_Gm15410	1.92199	0.870205	0.61989	1.40381	0.160377	0.973836	Gm15410	antisense
1882	ENSMUSG00000052105	ENSMUSG00000052105_Mtcl1	114.439	0.870099	0.543536	1.60081	0.109418	0.832168	Mtcl1	protein_coding
1883	ENSMUSG00000087111	ENSMUSG00000087111_Gm11399	1.43484	0.869938	0.634689	1.37065	0.170483	0.993366	Gm11399	antisense
1884	ENSMUSG00000105645	ENSMUSG00000105645_Gm6649	15.2142	0.869509	0.670214	1.29736	0.194507	0.997541	Gm6649	processed_pseudogene
1885	ENSMUSG00000090002	ENSMUSG00000090002_Gm16006	9.2761	0.869474	0.557014	1.56095	0.118535	0.863047	Gm16006	antisense
1886	ENSMUSG00000079324	ENSMUSG00000079324_4932414N04Rik	3.50387	0.869175	0.663032	1.31091	0.189888	0.997541	4932414N04Rik	protein_coding
1887	ENSMUSG00000097854	ENSMUSG00000097854_Gm26602	52.5716	0.868638	0.478817	1.81413	0.0696573	0.682327	Gm26602	protein_coding
1888	ENSMUSG00000030306	ENSMUSG00000030306_Tmtc1	311.66	0.868633	0.516573	1.68153	0.0926597	0.775193	Tmtc1	protein_coding
1889	ENSMUSG00000106189	ENSMUSG00000106189_Gm42933	2.43304	0.868358	0.616428	1.40869	0.158926	0.969584	Gm42933	processed_pseudogene
1890	ENSMUSG00000056870	ENSMUSG00000056870_Gulp1	317.928	0.868132	0.377481	2.29981	0.0214593	0.374239	Gulp1	protein_coding
1891	ENSMUSG00000030739	ENSMUSG00000030739_Myh14	191.465	0.86801	0.574944	1.50973	0.131113	0.898602	Myh14	protein_coding
1892	ENSMUSG00000043705	ENSMUSG00000043705_Capn13	2.17105	0.867701	0.574375	1.51069	0.130868	0.898602	Capn13	protein_coding
1893	ENSMUSG00000015202	ENSMUSG00000015202_Cnksr3	164.677	0.867007	0.331642	2.61428	0.00894147	0.223557	Cnksr3	protein_coding
1894	ENSMUSG00000079669	ENSMUSG00000079669_Gm17396	10.0401	0.866722	0.562805	1.54	0.123559	0.879017	Gm17396	processed_transcript
1895	ENSMUSG00000028088	ENSMUSG00000028088_Fmo5	241.452	0.865921	0.513459	1.68645	0.0917099	0.771147	Fmo5	protein_coding
1896	ENSMUSG00000054871	ENSMUSG00000054871_Tmem158	72.5232	0.865366	0.43496	1.98953	0.0466428	0.567289	Tmem158	protein_coding
1897	ENSMUSG00000012428	ENSMUSG00000012428_Steap4	5422.48	0.865052	0.427386	2.02405	0.0429648	0.540683	Steap4	protein_coding
1898	ENSMUSG00000006800	ENSMUSG00000006800_Sulf2	2546.57	0.864847	0.400715	2.15826	0.0309074	0.453509	Sulf2	protein_coding
1899	ENSMUSG00000042851	ENSMUSG00000042851_Zc3h6	130.425	0.864542	0.366593	2.35832	0.018358	0.342099	Zc3h6	protein_coding
1900	ENSMUSG00000051022	ENSMUSG00000051022_Hs3st1	38.7239	0.864319	0.409431	2.11103	0.03477	0.485717	Hs3st1	protein_coding
1901	ENSMUSG00000064120	ENSMUSG00000064120_Mocs1	607.903	0.863835	0.395288	2.18533	0.0288644	0.435724	Mocs1	protein_coding
1902	ENSMUSG00000102983	ENSMUSG00000102983_Gm38320	5.32076	0.863702	0.623186	1.38595	0.165763	0.984404	Gm38320	TEC
1903	ENSMUSG00000072964	ENSMUSG00000072964_Bhlhb9	263.012	0.86339	0.277401	3.11243	0.00185555	0.0752613	Bhlhb9	protein_coding
1904	ENSMUSG00000079138	ENSMUSG00000079138_Gm8818	30.3234	0.86335	0.486182	1.77577	0.07577	0.70839	Gm8818	processed_pseudogene
1905	ENSMUSG00000034957	ENSMUSG00000034957_Cebpa	6305.86	0.863076	0.534853	1.61367	0.106599	0.822633	Cebpa	protein_coding
1906	ENSMUSG00000085071	ENSMUSG00000085071_Gm14066	2.10285	0.862914	0.673919	1.28044	0.20039	0.997541	Gm14066	processed_transcript
1907	ENSMUSG00000030029	ENSMUSG00000030029_Lrig1	992.509	0.862746	0.324984	2.65473	0.00793714	0.206414	Lrig1	protein_coding
1908	ENSMUSG00000030089	ENSMUSG00000030089_Slc41a3	164.105	0.862623	0.365644	2.35919	0.0183151	0.342099	Slc41a3	protein_coding
1909	ENSMUSG00000036298	ENSMUSG00000036298_Slc2a13	174.748	0.86252	0.439728	1.96148	0.0498225	0.586922	Slc2a13	protein_coding
1910	ENSMUSG00000024665	ENSMUSG00000024665_Fads2	141.411	0.862449	0.477793	1.80507	0.0710637	0.690036	Fads2	protein_coding
1911	ENSMUSG00000080242	ENSMUSG00000080242_Gm15487	15.2111	0.861694	0.65933	1.30692	0.191239	0.997541	Gm15487	processed_pseudogene
1912	ENSMUSG00000086604	ENSMUSG00000086604_Gm15510	9.9493	0.86163	0.622982	1.38307	0.166642	0.987013	Gm15510	antisense
1913	ENSMUSG00000034245	ENSMUSG00000034245_Hdac11	36.0046	0.861574	0.389108	2.21423	0.0268133	0.421318	Hdac11	protein_coding
1914	ENSMUSG00000089854	ENSMUSG00000089854_Gm16133	1.28762	0.86154	0.640147	1.34585	0.178352	0.997541	Gm16133	antisense
1915	ENSMUSG00000002910	ENSMUSG00000002910_Arrdc2	119.564	0.861478	0.38371	2.24513	0.0247599	0.400654	Arrdc2	protein_coding
1916	ENSMUSG00000035799	ENSMUSG00000035799_Twist1	266.564	0.861433	0.437506	1.96897	0.0489571	0.581126	Twist1	protein_coding
1917	ENSMUSG00000028011	ENSMUSG00000028011_Tdo2	25.6421	0.861221	0.567909	1.51648	0.129399	0.895181	Tdo2	protein_coding
1918	ENSMUSG00000060681	ENSMUSG00000060681_Slc9a6	913.952	0.860682	0.454236	1.89479	0.0581199	0.628287	Slc9a6	protein_coding
1919	ENSMUSG00000022464	ENSMUSG00000022464_Slc38a4	405.641	0.860319	0.535212	1.60744	0.107959	0.826997	Slc38a4	protein_coding
1920	ENSMUSG00000027204	ENSMUSG00000027204_Fbn1	40871.8	0.860034	0.604778	1.42207	0.155007	0.960676	Fbn1	protein_coding
1921	ENSMUSG00000097960	ENSMUSG00000097960_A330074K22Rik	12.153	0.859946	0.598359	1.43717	0.150669	0.950851	A330074K22Rik	lincRNA
1922	ENSMUSG00000023966	ENSMUSG00000023966_Rsph9	20.1961	0.859453	0.460595	1.86596	0.0620466	0.646796	Rsph9	protein_coding
1923	ENSMUSG00000069601	ENSMUSG00000069601_Ank3	352.745	0.859355	0.451485	1.9034	0.056989	0.623624	Ank3	protein_coding
1924	ENSMUSG00000054885	ENSMUSG00000054885_4930578G10Rik	13.0927	0.859014	0.627528	1.36889	0.171035	0.995444	4930578G10Rik	protein_coding
1925	ENSMUSG00000056947	ENSMUSG00000056947_Mab21l1	61.0665	0.858553	0.562182	1.52718	0.126717	0.886121	Mab21l1	protein_coding
1926	ENSMUSG00000030255	ENSMUSG00000030255_Sspn	853.728	0.858227	0.430405	1.994	0.0461523	0.564762	Sspn	protein_coding
1927	ENSMUSG00000033066	ENSMUSG00000033066_Gas7	6565.62	0.858184	0.519261	1.6527	0.0983913	0.794487	Gas7	protein_coding
1928	ENSMUSG00000071658	ENSMUSG00000071658_Gng3	9.13063	0.857816	0.566092	1.51533	0.129689	0.895692	Gng3	protein_coding
1929	ENSMUSG00000003153	ENSMUSG00000003153_Slc2a3	252.199	0.857671	0.41683	2.05761	0.0396279	0.518691	Slc2a3	protein_coding
1930	ENSMUSG00000089781	ENSMUSG00000089781_Gm15756	2.71295	0.857546	0.673978	1.27236	0.203244	0.997541	Gm15756	antisense
1931	ENSMUSG00000028758	ENSMUSG00000028758_Kif17	1.89024	0.857164	0.653127	1.3124	0.189385	0.997541	Kif17	protein_coding
1932	ENSMUSG00000061436	ENSMUSG00000061436_Hipk2	2340.01	0.857004	0.535697	1.59979	0.109645	0.833079	Hipk2	protein_coding
1933	ENSMUSG00000071657	ENSMUSG00000071657_Bscl2	3350.49	0.856911	0.557856	1.53608	0.124519	0.880497	Bscl2	protein_coding
1934	ENSMUSG00000027408	ENSMUSG00000027408_Cpxm1	860.462	0.85686	0.451329	1.89853	0.0576267	0.626747	Cpxm1	protein_coding
1935	ENSMUSG00000034220	ENSMUSG00000034220_Gpc1	671.656	0.85672	0.346318	2.4738	0.0133685	0.284	Gpc1	protein_coding
1936	ENSMUSG00000028860	ENSMUSG00000028860_Sytl1	16.6227	0.856243	0.570282	1.50144	0.133243	0.905535	Sytl1	protein_coding
1937	ENSMUSG00000059027	ENSMUSG00000059027_9630013D21Rik	242.031	0.856151	0.643219	1.33104	0.183175	0.997541	9630013D21Rik	processed_transcript
1938	ENSMUSG00000097028	ENSMUSG00000097028_Ptgs2os	5.14688	0.855423	0.650742	1.31453	0.188666	0.997541	Ptgs2os	processed_transcript
1939	ENSMUSG00000021765	ENSMUSG00000021765_Fst	330.473	0.855253	0.44331	1.92925	0.0537003	0.606471	Fst	protein_coding
1940	ENSMUSG00000002602	ENSMUSG00000002602_Axl	5435.32	0.855133	0.415988	2.05567	0.0398146	0.520668	Axl	protein_coding
1941	ENSMUSG00000047807	ENSMUSG00000047807_9330154K18Rik	20.4656	0.854628	0.450013	1.89912	0.0575486	0.626516	9330154K18Rik	antisense
1942	ENSMUSG00000013846	ENSMUSG00000013846_St3gal1	1198.26	0.854544	0.237002	3.60563	0.000311395	0.0195935	St3gal1	protein_coding
1943	ENSMUSG00000096972	ENSMUSG00000096972_Gm26883	340.449	0.854376	0.322863	2.64625	0.00813895	0.210556	Gm26883	lincRNA
1944	ENSMUSG00000033420	ENSMUSG00000033420_Antxr1	2061.91	0.854248	0.548394	1.55773	0.119298	0.86648	Antxr1	protein_coding
1945	ENSMUSG00000022468	ENSMUSG00000022468_Endou	26.2822	0.853814	0.448826	1.90232	0.0571287	0.624123	Endou	protein_coding
1946	ENSMUSG00000004098	ENSMUSG00000004098_Col5a3	12496.5	0.853806	0.493787	1.7291	0.0837913	0.743063	Col5a3	protein_coding
1947	ENSMUSG00000085962	ENSMUSG00000085962_Gm16984	16.4254	0.853666	0.514343	1.65972	0.0969703	0.79004	Gm16984	lincRNA
1948	ENSMUSG00000005583	ENSMUSG00000005583_Mef2c	1087.46	0.853294	0.396049	2.15452	0.0311996	0.456028	Mef2c	protein_coding
1949	ENSMUSG00000089855	ENSMUSG00000089855_Gm15662	17332	0.853026	0.423665	2.01344	0.0440679	0.549904	Gm15662	unprocessed_pseudogene
1950	ENSMUSG00000107878	ENSMUSG00000107878_Gm44106	2.51206	0.852675	0.66988	1.27288	0.203062	0.997541	Gm44106	TEC
1951	ENSMUSG00000105560	ENSMUSG00000105560_Gm42744	2.28387	0.852621	0.673759	1.26547	0.205704	0.997541	Gm42744	lincRNA
1952	ENSMUSG00000034687	ENSMUSG00000034687_Fras1	34.7722	0.852017	0.517218	1.64731	0.0994949	0.798621	Fras1	protein_coding
1953	ENSMUSG00000092247	ENSMUSG00000092247_Gm20426	2.14803	0.851413	0.571193	1.49059	0.13607	0.911812	Gm20426	transcribed_processed_pseudogene
1954	ENSMUSG00000028152	ENSMUSG00000028152_Tspan5	412.571	0.85126	0.305614	2.78541	0.00534603	0.158139	Tspan5	protein_coding
1955	ENSMUSG00000055555	ENSMUSG00000055555_4930502E18Rik	1.7988	0.850964	0.665885	1.27794	0.201269	0.997541	4930502E18Rik	protein_coding
1956	ENSMUSG00000055013	ENSMUSG00000055013_Agap1	1214.86	0.850565	0.414807	2.05051	0.0403151	0.521977	Agap1	protein_coding
1957	ENSMUSG00000055357	ENSMUSG00000055357_4933400A11Rik	12.5532	0.850299	0.599736	1.41779	0.156252	0.965971	4933400A11Rik	protein_coding
1958	ENSMUSG00000032018	ENSMUSG00000032018_Sc5d	1300.33	0.85012	0.631479	1.34624	0.178226	0.997541	Sc5d	protein_coding
1959	ENSMUSG00000084960	ENSMUSG00000084960_B430010I23Rik	163.868	0.850095	0.594207	1.43064	0.152534	0.955921	B430010I23Rik	processed_transcript
1960	ENSMUSG00000022235	ENSMUSG00000022235_Cmbl	816.187	0.850078	0.560891	1.51559	0.129624	0.895692	Cmbl	protein_coding
1961	ENSMUSG00000020875	ENSMUSG00000020875_Hoxb9	7.84877	0.850063	0.658928	1.29007	0.197026	0.997541	Hoxb9	protein_coding
1962	ENSMUSG00000109225	ENSMUSG00000109225_RP23-88B16.4	13.5152	0.849622	0.556675	1.52624	0.126949	0.887121	RP23-88B16.4	TEC
1963	ENSMUSG00000032816	ENSMUSG00000032816_Igdcc4	254.24	0.848843	0.532576	1.59385	0.110971	0.838604	Igdcc4	protein_coding
1964	ENSMUSG00000101625	ENSMUSG00000101625_Gm29371	123.633	0.848667	0.303798	2.79352	0.00521377	0.15677	Gm29371	lincRNA
1965	ENSMUSG00000097649	ENSMUSG00000097649_Gm10561	11.1295	0.848645	0.648792	1.30804	0.19086	0.997541	Gm10561	antisense
1966	ENSMUSG00000049940	ENSMUSG00000049940_Pgrmc2	1195.13	0.848032	0.466967	1.81604	0.0693637	0.681411	Pgrmc2	protein_coding
1967	ENSMUSG00000038521	ENSMUSG00000038521_C1s1	3463.06	0.847957	0.392418	2.16085	0.0307066	0.451528	C1s1	protein_coding
1968	ENSMUSG00000098221	ENSMUSG00000098221_Gm27030	3.36486	0.847097	0.670948	1.26254	0.206755	0.997541	Gm27030	lincRNA
1969	ENSMUSG00000108378	ENSMUSG00000108378_RP23-356A20.1	4.35236	0.847089	0.659226	1.28498	0.198801	0.997541	RP23-356A20.1	processed_transcript
1970	ENSMUSG00000030669	ENSMUSG00000030669_Calca	5.91833	0.847047	0.615106	1.37708	0.168489	0.988142	Calca	protein_coding
1971	ENSMUSG00000071177	ENSMUSG00000071177_Serpina1d	2.31202	0.846655	0.642122	1.31853	0.187327	0.997541	Serpina1d	protein_coding
1972	ENSMUSG00000104420	ENSMUSG00000104420_E230020A03Rik	26.3428	0.845824	0.520403	1.62533	0.104093	0.81588	E230020A03Rik	TEC
1973	ENSMUSG00000024973	ENSMUSG00000024973_Hrasls5	5.82185	0.845815	0.663148	1.27545	0.202148	0.997541	Hrasls5	protein_coding
1974	ENSMUSG00000001985	ENSMUSG00000001985_Grik3	7.85987	0.845204	0.63089	1.3397	0.180342	0.997541	Grik3	protein_coding
1975	ENSMUSG00000097847	ENSMUSG00000097847_4930478K11Rik	6.75816	0.844885	0.663412	1.27354	0.202825	0.997541	4930478K11Rik	lincRNA
1976	ENSMUSG00000079168	ENSMUSG00000079168_Cd209g	100.046	0.844684	0.608299	1.3886	0.164954	0.982744	Cd209g	protein_coding
1977	ENSMUSG00000032033	ENSMUSG00000032033_Barx2	25.9016	0.844661	0.633962	1.33235	0.182744	0.997541	Barx2	protein_coding
1978	ENSMUSG00000042532	ENSMUSG00000042532_Golga7b	40.8436	0.844367	0.673255	1.25416	0.209785	0.997541	Golga7b	protein_coding
1979	ENSMUSG00000099051	ENSMUSG00000099051_Gm27241	1.67479	0.843989	0.61716	1.36754	0.171457	0.995559	Gm27241	antisense
1980	ENSMUSG00000047907	ENSMUSG00000047907_Tshz2	539.188	0.843952	0.226451	3.72686	0.000193879	0.0134219	Tshz2	protein_coding
1981	ENSMUSG00000019066	ENSMUSG00000019066_Rab3d	1060.75	0.843942	0.451953	1.86732	0.0618566	0.646505	Rab3d	protein_coding
1982	ENSMUSG00000097489	ENSMUSG00000097489_Gm26808	5.99221	0.843768	0.599506	1.40744	0.159297	0.971284	Gm26808	lincRNA
1983	ENSMUSG00000027102	ENSMUSG00000027102_Hoxd8	230.508	0.842559	0.26154	3.22153	0.00127508	0.0572898	Hoxd8	protein_coding
1984	ENSMUSG00000039765	ENSMUSG00000039765_Cc2d2a	433.395	0.842449	0.220436	3.82175	0.00013251	0.0098385	Cc2d2a	protein_coding
1985	ENSMUSG00000008090	ENSMUSG00000008090_Fgfrl1	1453.38	0.842228	0.587082	1.4346	0.151401	0.953447	Fgfrl1	protein_coding
1986	ENSMUSG00000083277	ENSMUSG00000083277_Gm15376	10.4079	0.842141	0.544922	1.54543	0.122241	0.875017	Gm15376	unprocessed_pseudogene
1987	ENSMUSG00000033105	ENSMUSG00000033105_Lss	670.151	0.84211	0.588884	1.43001	0.152714	0.956319	Lss	protein_coding
1988	ENSMUSG00000053469	ENSMUSG00000053469_Tg	4.38197	0.841343	0.630523	1.33436	0.182086	0.997541	Tg	protein_coding
1989	ENSMUSG00000004631	ENSMUSG00000004631_Sgce	562.842	0.841092	0.298445	2.81825	0.00482866	0.148454	Sgce	protein_coding
1990	ENSMUSG00000106245	ENSMUSG00000106245_Gm43824	1.69644	0.840205	0.570295	1.47328	0.140675	0.92657	Gm43824	lincRNA
1991	ENSMUSG00000052373	ENSMUSG00000052373_Mpp3	29.1957	0.840084	0.484994	1.73215	0.0832461	0.740217	Mpp3	protein_coding
1992	ENSMUSG00000087236	ENSMUSG00000087236_Gm1305	1.89386	0.840014	0.569768	1.47431	0.140398	0.926391	Gm1305	protein_coding
1993	ENSMUSG00000093587	ENSMUSG00000093587_Gm20554	4.0623	0.839989	0.673993	1.24629	0.212659	0.997541	Gm20554	lincRNA
1994	ENSMUSG00000044674	ENSMUSG00000044674_Fzd1	745.41	0.839957	0.435474	1.92883	0.0537519	0.606757	Fzd1	protein_coding
1995	ENSMUSG00000035934	ENSMUSG00000035934_Pknox2	62.9444	0.839889	0.440456	1.90686	0.0565384	0.621538	Pknox2	protein_coding
1996	ENSMUSG00000005220	ENSMUSG00000005220_Corin	3.4719	0.839574	0.655829	1.28017	0.200484	0.997541	Corin	protein_coding
1997	ENSMUSG00000024972	ENSMUSG00000024972_Lgals12	1767.15	0.839196	0.574878	1.45978	0.14435	0.935688	Lgals12	protein_coding
1998	ENSMUSG00000080848	ENSMUSG00000080848_Gm9385	593.932	0.838998	0.41528	2.02032	0.0433504	0.542499	Gm9385	processed_pseudogene
1999	ENSMUSG00000083936	ENSMUSG00000083936_Gm14829	1.65482	0.838889	0.664026	1.26334	0.206468	0.997541	Gm14829	processed_pseudogene
[truncated: 27,857 more rows]

## Sheet: Table S9 Sig diff Padj Log2FC
Gene_ID	Gene_ID_Name	baseMean	log2FoldChange	lfcSE	stat	pvalue	padj	Gene_Name	Gene_biotype
ENSMUSG00000038403	ENSMUSG00000038403_Hfe2	270.533	4.66269	0.591183	7.88704	3.0943e-15	3.06325e-11	Hfe2	protein_coding
ENSMUSG00000055489	ENSMUSG00000055489_Ano5	205.062	4.64135	0.610521	7.60227	2.90973e-14	1.72832e-10	Ano5	protein_coding
ENSMUSG00000028834	ENSMUSG00000028834_Trim63	283.832	4.50042	0.631589	7.12556	1.03658e-12	2e-09	Trim63	protein_coding
ENSMUSG00000030996	ENSMUSG00000030996_Art1	128.834	4.41132	0.610578	7.22483	5.01724e-13	1.35461e-09	Art1	protein_coding
ENSMUSG00000032523	ENSMUSG00000032523_Hhatl	65.0846	4.39418	0.614686	7.14866	8.76264e-13	2e-09	Hhatl	protein_coding
ENSMUSG00000074001	ENSMUSG00000074001_Klhl40	104.138	4.37305	0.602891	7.25346	4.06244e-13	1.30187e-09	Klhl40	protein_coding
ENSMUSG00000035923	ENSMUSG00000035923_Myf6	85.1497	4.36083	0.644842	6.76263	1.35505e-11	1.74972e-08	Myf6	protein_coding
ENSMUSG00000042828	ENSMUSG00000042828_Trim72	171.169	4.34295	0.563476	7.70742	1.28384e-14	9.53219e-11	Trim72	protein_coding
ENSMUSG00000038201	ENSMUSG00000038201_Kcna7	96.7615	4.32948	0.593713	7.2922	3.04929e-13	1.13201e-09	Kcna7	protein_coding
ENSMUSG00000026407	ENSMUSG00000026407_Cacna1s	823.208	4.28551	0.61756	6.93942	3.93716e-12	5.84649e-09	Cacna1s	protein_coding
ENSMUSG00000007122	ENSMUSG00000007122_Casq1	690.192	4.19939	0.596806	7.03645	1.97199e-12	3.44506e-09	Casq1	protein_coding
ENSMUSG00000030672	ENSMUSG00000030672_Mylpf	3011.89	4.19477	0.623867	6.72381	1.7703e-11	2.02216e-08	Mylpf	protein_coding
ENSMUSG00000020216	ENSMUSG00000020216_Jsrp1	133.348	4.18772	0.587594	7.1269	1.02655e-12	2e-09	Jsrp1	protein_coding
ENSMUSG00000005628	ENSMUSG00000005628_Tmod4	175.593	4.16199	0.561756	7.40889	1.27359e-13	6.30404e-10	Tmod4	protein_coding
ENSMUSG00000041476	ENSMUSG00000041476_Smpx	238.598	4.15583	0.621967	6.68174	2.36114e-11	2.5e-08	Smpx	protein_coding
ENSMUSG00000049134	ENSMUSG00000049134_Nrap	1009.3	4.1554	0.565745	7.345	2.05753e-13	8.7295e-10	Nrap	protein_coding
ENSMUSG00000072720	ENSMUSG00000072720_Myo18b	394.585	4.11839	0.590408	6.97549	3.04798e-12	4.76431e-09	Myo18b	protein_coding
ENSMUSG00000027077	ENSMUSG00000027077_Smtnl1	111.076	4.10557	0.576381	7.12301	1.05594e-12	2e-09	Smtnl1	protein_coding
ENSMUSG00000062077	ENSMUSG00000062077_Trim54	94.7132	4.08286	0.604877	6.7499	1.47945e-11	1.75753e-08	Trim54	protein_coding
ENSMUSG00000071540	ENSMUSG00000071540_3425401B19Rik	283.406	4.06395	0.601494	6.75643	1.41433e-11	1.75017e-08	3425401B19Rik	protein_coding
ENSMUSG00000068697	ENSMUSG00000068697_Myoz1	722.875	4.04539	0.593297	6.81848	9.20064e-12	1.3e-08	Myoz1	protein_coding
ENSMUSG00000031097	ENSMUSG00000031097_Tnni2	3079.59	4.04038	0.624262	6.47226	9.65508e-11	7.96517e-08	Tnni2	protein_coding
ENSMUSG00000020475	ENSMUSG00000020475_Pgam2	509.496	4.02653	0.576137	6.98885	2.77149e-12	4.57281e-09	Pgam2	protein_coding
ENSMUSG00000016349	ENSMUSG00000016349_Eef1a2	546.458	3.99683	0.602058	6.63861	3.16661e-11	3.24294e-08	Eef1a2	protein_coding
ENSMUSG00000030592	ENSMUSG00000030592_Ryr1	2763.1	3.99473	0.616973	6.47473	9.49833e-11	7.96517e-08	Ryr1	protein_coding
ENSMUSG00000042529	ENSMUSG00000042529_Kcnj12	42.6169	3.99254	0.645476	6.18542	6.1937e-10	3.71928e-07	Kcnj12	protein_coding
ENSMUSG00000038670	ENSMUSG00000038670_Mybpc2	1441.55	3.96795	0.623101	6.36807	1.91423e-10	1.42127e-07	Mybpc2	protein_coding
ENSMUSG00000028396	ENSMUSG00000028396_2310002L09Rik	76.8548	3.93841	0.630943	6.24211	4.3172e-10	2.72801e-07	2310002L09Rik	protein_coding
ENSMUSG00000022215	ENSMUSG00000022215_Fitm1	78.4607	3.92899	0.603152	6.5141	7.31273e-11	6.38767e-08	Fitm1	protein_coding
ENSMUSG00000044951	ENSMUSG00000044951_Mylk4	352.422	3.92591	0.609292	6.44339	1.16835e-10	9.1313e-08	Mylk4	protein_coding
ENSMUSG00000030785	ENSMUSG00000030785_Cox6a2	289.123	3.88124	0.53585	7.24316	4.38356e-13	1.30187e-09	Cox6a2	protein_coding
ENSMUSG00000059741	ENSMUSG00000059741_Myl3	110.061	3.86664	0.613536	6.30222	2.93418e-10	1.9365e-07	Myl3	protein_coding
ENSMUSG00000031382	ENSMUSG00000031382_Asb11	94.8194	3.84787	0.608554	6.32297	2.56585e-10	1.77217e-07	Asb11	protein_coding
ENSMUSG00000007877	ENSMUSG00000007877_Tcap	1272.41	3.84664	0.650666	5.91185	3.38297e-09	1.47751e-06	Tcap	protein_coding
ENSMUSG00000044938	ENSMUSG00000044938_Klhl31	683.773	3.84497	0.648672	5.92745	3.07675e-09	1.36383e-06	Klhl31	protein_coding
ENSMUSG00000019787	ENSMUSG00000019787_Trdn	588.417	3.8423	0.632877	6.07117	1.26984e-09	6.08275e-07	Trdn	protein_coding
ENSMUSG00000008658	ENSMUSG00000008658_Rbfox1	92.5012	3.82911	0.586912	6.52416	6.83827e-11	6.15424e-08	Rbfox1	protein_coding
ENSMUSG00000052374	ENSMUSG00000052374_Actn2	704.52	3.82777	0.579277	6.60783	3.89985e-11	3.73618e-08	Actn2	protein_coding
ENSMUSG00000061462	ENSMUSG00000061462_Obscn	1868.31	3.82071	0.614947	6.21306	5.1961e-10	3.21498e-07	Obscn	protein_coding
ENSMUSG00000001027	ENSMUSG00000001027_Scn4a	331.085	3.8141	0.620604	6.14578	7.95697e-10	4.45876e-07	Scn4a	protein_coding
ENSMUSG00000035296	ENSMUSG00000035296_Sgcg	104.997	3.80373	0.600615	6.33305	2.40356e-10	1.74106e-07	Sgcg	protein_coding
ENSMUSG00000028841	ENSMUSG00000028841_Cnksr1	55.7632	3.79552	0.619959	6.12221	9.22875e-10	4.88189e-07	Cnksr1	protein_coding
ENSMUSG00000026950	ENSMUSG00000026950_Neb	7924.94	3.77612	0.626429	6.02801	1.65992e-09	7.82506e-07	Neb	protein_coding
ENSMUSG00000060600	ENSMUSG00000060600_Eno3	2255.46	3.77232	0.569718	6.62137	3.55873e-11	3.52303e-08	Eno3	protein_coding
ENSMUSG00000021798	ENSMUSG00000021798_Ldb3	910.68	3.76958	0.526729	7.15657	8.2721e-13	2e-09	Ldb3	protein_coding
ENSMUSG00000034768	ENSMUSG00000034768_Asb16	45.8754	3.76794	0.614279	6.13392	8.57384e-10	4.63e-07	Asb16	protein_coding
ENSMUSG00000024411	ENSMUSG00000024411_Aqp4	87.1407	3.74551	0.642412	5.83039	5.52995e-09	2.18979e-06	Aqp4	protein_coding
ENSMUSG00000032503	ENSMUSG00000032503_Arpp21	28.3519	3.74071	0.64501	5.79946	6.65287e-09	2.56163e-06	Arpp21	protein_coding
ENSMUSG00000021622	ENSMUSG00000021622_Ckmt2	436.381	3.73949	0.648406	5.76721	8.05954e-09	2.992e-06	Ckmt2	protein_coding
ENSMUSG00000031461	ENSMUSG00000031461_Myom2	889.792	3.73818	0.593687	6.29656	3.04324e-10	1.96481e-07	Myom2	protein_coding
ENSMUSG00000029862	ENSMUSG00000029862_Clcn1	80.8148	3.71652	0.601682	6.17688	6.53798e-10	3.80729e-07	Clcn1	protein_coding
ENSMUSG00000040694	ENSMUSG00000040694_Apobec2	817.746	3.71144	0.647333	5.73344	9.84131e-09	3.60836e-06	Apobec2	protein_coding
ENSMUSG00000032648	ENSMUSG00000032648_Pygm	2125.76	3.68679	0.628588	5.8652	4.48599e-09	1.83166e-06	Pygm	protein_coding
ENSMUSG00000038132	ENSMUSG00000038132_Rbm24	107.579	3.67641	0.630247	5.83329	5.4345e-09	2.18107e-06	Rbm24	protein_coding
ENSMUSG00000031636	ENSMUSG00000031636_Pdlim3	230.945	3.65834	0.591611	6.1837	6.26163e-10	3.71928e-07	Pdlim3	protein_coding
ENSMUSG00000079278	ENSMUSG00000079278_Tmem233	53.2424	3.65228	0.629966	5.79758	6.72773e-09	2.56163e-06	Tmem233	protein_coding
ENSMUSG00000039376	ENSMUSG00000039376_Synpo2l	82.9074	3.65073	0.56766	6.4312	1.26603e-10	9.64098e-08	Synpo2l	protein_coding
ENSMUSG00000078815	ENSMUSG00000078815_Cacng6	56.7211	3.63346	0.63855	5.69018	1.26908e-08	4.43416e-06	Cacng6	protein_coding
ENSMUSG00000002500	ENSMUSG00000002500_Rpl3l	153.966	3.62227	0.601795	6.0191	1.75389e-09	8.13888e-07	Rpl3l	protein_coding
ENSMUSG00000038763	ENSMUSG00000038763_Alpk3	334.309	3.60665	0.621941	5.79902	6.67021e-09	2.56163e-06	Alpk3	protein_coding
ENSMUSG00000033044	ENSMUSG00000033044_Dhrs7c	66.1655	3.60547	0.63177	5.70694	1.15027e-08	4.1159e-06	Dhrs7c	protein_coding
ENSMUSG00000034648	ENSMUSG00000034648_Lrrn1	35.076	3.55262	0.615804	5.76907	8e-09	2.992e-06	Lrrn1	protein_coding
ENSMUSG00000057719	ENSMUSG00000057719_Sh3rf2	14.6293	3.55111	0.633115	5.60895	2.03553e-08	6.4312e-06	Sh3rf2	protein_coding
ENSMUSG00000021768	ENSMUSG00000021768_Dusp13	57.7272	3.54992	0.580615	6.11408	1e-09	4.97294e-07	Dusp13	protein_coding
ENSMUSG00000020722	ENSMUSG00000020722_Cacng1	73.4242	3.53424	0.598339	5.90676	3.48912e-09	1.50179e-06	Cacng1	protein_coding
ENSMUSG00000027470	ENSMUSG00000027470_Mylk2	381.634	3.47722	0.64746	5.37055	7.84985e-08	2.06312e-05	Mylk2	protein_coding
ENSMUSG00000055027	ENSMUSG00000055027_Smyd1	262.127	3.46219	0.565736	6.11979	9.3696e-10	4.88189e-07	Smyd1	protein_coding
ENSMUSG00000045761	ENSMUSG00000045761_Fam179a	20.1078	3.45381	0.633216	5.4544	4.91393e-08	1.44494e-05	Fam179a	protein_coding
ENSMUSG00000017300	ENSMUSG00000017300_Tnnc2	3068.66	3.44982	0.660904	5.21985	1.79069e-07	4.05968e-05	Tnnc2	protein_coding
ENSMUSG00000038239	ENSMUSG00000038239_Hrc	310.798	3.43915	0.642344	5.35406	8.6e-08	2.18301e-05	Hrc	protein_coding
ENSMUSG00000030730	ENSMUSG00000030730_Atp2a1	8522.36	3.43478	0.657539	5.22368	1.754e-07	4.00709e-05	Atp2a1	protein_coding
ENSMUSG00000031972	ENSMUSG00000031972_Acta1	12626.9	3.41233	0.65613	5.20069	1.98554e-07	4.46731e-05	Acta1	protein_coding
ENSMUSG00000031519	ENSMUSG00000031519_Asb5	139.276	3.405	0.634443	5.36691	8.00953e-08	2.06848e-05	Asb5	protein_coding
ENSMUSG00000022357	ENSMUSG00000022357_Klhl38	37.1834	3.40468	0.634237	5.36815	7.95486e-08	2.06848e-05	Klhl38	protein_coding
ENSMUSG00000075307	ENSMUSG00000075307_Klhl41	672.839	3.39842	0.527081	6.44762	1.1362e-10	9.12e-08	Klhl41	protein_coding
ENSMUSG00000073375	ENSMUSG00000073375_Lrrc30	63.1244	3.37581	0.651081	5.18493	2.16101e-07	4.7191e-05	Lrrc30	protein_coding
ENSMUSG00000035606	ENSMUSG00000035606_Ky	75.8017	3.36702	0.650503	5.17602	2.26671e-07	4.8782e-05	Ky	protein_coding
ENSMUSG00000047419	ENSMUSG00000047419_Cmya5	2514.16	3.36623	0.5966	5.64236	1.67739e-08	5.47606e-06	Cmya5	protein_coding
ENSMUSG00000085348	ENSMUSG00000085348_Gm12300	78.4884	3.36494	0.633761	5.30948	1.09936e-07	2.70885e-05	Gm12300	antisense
ENSMUSG00000025425	ENSMUSG00000025425_St8sia5	19.3673	3.3546	0.640405	5.23825	1.62108e-07	3.79091e-05	St8sia5	protein_coding
ENSMUSG00000062694	ENSMUSG00000062694_Cav3	35.9837	3.3273	0.611372	5.44234	5.25853e-08	1.50166e-05	Cav3	protein_coding
ENSMUSG00000056328	ENSMUSG00000056328_Myh1	6133.83	3.30843	0.656879	5.03659	4.73906e-07	8.94066e-05	Myh1	protein_coding
ENSMUSG00000042895	ENSMUSG00000042895_Abra	81.224	3.30578	0.543593	6.08134	1.19182e-09	5.80258e-07	Abra	protein_coding
ENSMUSG00000023153	ENSMUSG00000023153_Tmem52	39.0671	3.30104	0.635719	5.19262	2.07358e-07	4.56172e-05	Tmem52	protein_coding
ENSMUSG00000001508	ENSMUSG00000001508_Sgca	69.2101	3.28536	0.645395	5.09047	3.57178e-07	7.26563e-05	Sgca	protein_coding
ENSMUSG00000060913	ENSMUSG00000060913_Trim55	36.4602	3.27516	0.642638	5.09643	3.46126e-07	7.08938e-05	Trim55	protein_coding
ENSMUSG00000020061	ENSMUSG00000020061_Mybpc1	1458.87	3.26929	0.656473	4.98008	6.35565e-07	0.000113028	Mybpc1	protein_coding
ENSMUSG00000056133	ENSMUSG00000056133_Gm9992	31.5965	3.26581	0.531324	6.14654	7.91891e-10	4.45876e-07	Gm9992	protein_coding
ENSMUSG00000047746	ENSMUSG00000047746_Fbxo40	278.055	3.26533	0.556786	5.8646	4.50222e-09	1.83166e-06	Fbxo40	protein_coding
ENSMUSG00000019933	ENSMUSG00000019933_Mrln	18.0158	3.26248	0.655463	4.97736	6.4456e-07	0.000113271	Mrln	processed_transcript
ENSMUSG00000024049	ENSMUSG00000024049_Myom1	1124.92	3.26063	0.577889	5.6423	1.67791e-08	5.47606e-06	Myom1	protein_coding
ENSMUSG00000042717	ENSMUSG00000042717_Ppp1r3a	545.885	3.25551	0.654027	4.97763	6.43683e-07	0.000113271	Ppp1r3a	protein_coding
ENSMUSG00000032495	ENSMUSG00000032495_Lrrc2	73.6418	3.25503	0.588835	5.52792	3.24051e-08	9.72119e-06	Lrrc2	protein_coding
ENSMUSG00000031791	ENSMUSG00000031791_Tmem38a	628.504	3.24759	0.544452	5.96488	2.44821e-09	1.10166e-06	Tmem38a	protein_coding
ENSMUSG00000061723	ENSMUSG00000061723_Tnnt3	5450.02	3.23141	0.664127	4.86565	1.14079e-06	0.000186406	Tnnt3	protein_coding
ENSMUSG00000032355	ENSMUSG00000032355_Mlip	81.3167	3.22623	0.593614	5.4349	5.48273e-08	1.55078e-05	Mlip	protein_coding
ENSMUSG00000094257	ENSMUSG00000094257_Ap3s1-ps2	26.8444	3.22523	0.669932	4.81427	1.47738e-06	0.000235897	Ap3s1-ps2	processed_pseudogene
ENSMUSG00000029685	ENSMUSG00000029685_Asb15	34.5404	3.21397	0.657982	4.88458	1.03649e-06	0.00017197	Asb15	protein_coding
ENSMUSG00000003477	ENSMUSG00000003477_Inmt	214.518	3.20062	0.660932	4.84259	1.28157e-06	0.000205737	Inmt	protein_coding
ENSMUSG00000058975	ENSMUSG00000058975_Kcnc1	40.5476	3.18928	0.61562	5.1806	2.21178e-07	4.79472e-05	Kcnc1	protein_coding
ENSMUSG00000051747	ENSMUSG00000051747_Ttn	46158.4	3.18822	0.655285	4.86539	1.14232e-06	0.000186406	Ttn	protein_coding
ENSMUSG00000059824	ENSMUSG00000059824_Dbp	692.681	3.18507	0.503495	6.32593	2.51709e-10	1.77217e-07	Dbp	protein_coding
ENSMUSG00000031312	ENSMUSG00000031312_Itgb1bp2	127.939	3.18143	0.614895	5.17395	2.29194e-07	4.89701e-05	Itgb1bp2	protein_coding
ENSMUSG00000044086	ENSMUSG00000044086_Lmod3	128.541	3.15449	0.638572	4.93992	7.8156e-07	0.000132637	Lmod3	protein_coding
ENSMUSG00000056900	ENSMUSG00000056900_Usp13	421.6	3.14984	0.499273	6.30884	2.81126e-10	1.89754e-07	Usp13	protein_coding
ENSMUSG00000044461	ENSMUSG00000044461_Shisa2	67.4085	3.14599	0.56125	5.60533	2.0786e-08	6.49815e-06	Shisa2	protein_coding
ENSMUSG00000087090	ENSMUSG00000087090_Nctc1	88.7609	3.13898	0.636405	4.93236	8.1244e-07	0.000137095	Nctc1	processed_transcript
ENSMUSG00000026564	ENSMUSG00000026564_Dusp27	66.4195	3.13776	0.615632	5.09681	3.45421e-07	7.08938e-05	Dusp27	protein_coding
ENSMUSG00000038086	ENSMUSG00000038086_Hspb2	35.9337	3.13622	0.563658	5.56405	2.6358e-08	7.98783e-06	Hspb2	protein_coding
ENSMUSG00000081194	ENSMUSG00000081194_Gm8424	15.322	3.13237	0.658934	4.75369	1.99735e-06	0.000304201	Gm8424	processed_pseudogene
ENSMUSG00000040287	ENSMUSG00000040287_Stac3	97.4354	3.11375	0.545894	5.70394	1.17066e-08	4.139e-06	Stac3	protein_coding
ENSMUSG00000105245	ENSMUSG00000105245_Gm43076	24.8232	3.10335	0.612831	5.06395	4.10647e-07	8.07669e-05	Gm43076	antisense
ENSMUSG00000090066	ENSMUSG00000090066_1110002E22Rik	173.75	3.09549	0.580525	5.33223	9.7e-08	2.44176e-05	1110002E22Rik	protein_coding
ENSMUSG00000025141	ENSMUSG00000025141_Myadml2	23.4564	3.08842	0.608133	5.07854	3.80354e-07	7.65641e-05	Myadml2	protein_coding
ENSMUSG00000070385	ENSMUSG00000070385_Ampd1	271.198	3.08471	0.661224	4.66516	3.08379e-06	0.000442442	Ampd1	protein_coding
ENSMUSG00000026100	ENSMUSG00000026100_Mstn	26.6738	3.06632	0.646248	4.7448	2.08714e-06	0.00031465	Mstn	protein_coding
ENSMUSG00000029158	ENSMUSG00000029158_Yipf7	41.8805	3.06504	0.631597	4.85285	1.217e-06	0.00019751	Yipf7	protein_coding
ENSMUSG00000003476	ENSMUSG00000003476_Crhr2	26.4229	3.06422	0.625894	4.89575	9.79297e-07	0.000163394	Crhr2	protein_coding
ENSMUSG00000005716	ENSMUSG00000005716_Pvalb	1906.64	3.04814	0.668211	4.56165	5.07542e-06	0.000672923	Pvalb	protein_coding
ENSMUSG00000028348	ENSMUSG00000028348_Murc	93.8781	3.03203	0.569575	5.32333	1.01883e-07	2.54272e-05	Murc	protein_coding
ENSMUSG00000048416	ENSMUSG00000048416_Mlf1	172.068	3.02229	0.536409	5.63429	1.75777e-08	5.67435e-06	Mlf1	protein_coding
ENSMUSG00000079428	ENSMUSG00000079428_Tceal7	14.6222	3.02131	0.66313	4.55614	5.21019e-06	0.000681663	Tceal7	protein_coding
ENSMUSG00000006221	ENSMUSG00000006221_Hspb7	226.635	3.01385	0.503508	5.9857	2.15468e-09	9.84488e-07	Hspb7	protein_coding
ENSMUSG00000066279	ENSMUSG00000066279_Chrna10	11.5598	3.00876	0.658363	4.57006	4.87586e-06	0.000652289	Chrna10	protein_coding
ENSMUSG00000020067	ENSMUSG00000020067_Mypn	225.704	3.00684	0.662559	4.53823	5.67286e-06	0.0007262	Mypn	protein_coding
ENSMUSG00000026971	ENSMUSG00000026971_Itgb6	71.0434	2.98814	0.583203	5.12368	2.99635e-07	6.22298e-05	Itgb6	protein_coding
ENSMUSG00000021373	ENSMUSG00000021373_Cap2	167.993	2.97043	0.52246	5.68546	1.3e-08	4.50517e-06	Cap2	protein_coding
ENSMUSG00000040666	ENSMUSG00000040666_Sh3bgr	118.116	2.95637	0.589785	5.01263	5.36912e-07	9.76123e-05	Sh3bgr	protein_coding
ENSMUSG00000091898	ENSMUSG00000091898_Tnnc1	156.466	2.95209	0.657055	4.49291	7.02576e-06	0.000876714	Tnnc1	protein_coding
ENSMUSG00000030399	ENSMUSG00000030399_Ckm	6676	2.93257	0.671552	4.36686	1.26047e-05	0.00136127	Ckm	protein_coding
ENSMUSG00000027022	ENSMUSG00000027022_Xirp2	1836.65	2.92853	0.666234	4.39565	1.10443e-05	0.00124244	Xirp2	protein_coding
ENSMUSG00000087408	ENSMUSG00000087408_Cers1	18.1441	2.90974	0.57752	5.03834	4.69586e-07	8.9399e-05	Cers1	protein_coding
ENSMUSG00000024471	ENSMUSG00000024471_Myot	657.309	2.90539	0.669157	4.34186	1.41284e-05	0.0014519	Myot	protein_coding
ENSMUSG00000022525	ENSMUSG00000022525_Hrasls	24.0911	2.89223	0.652599	4.43187	9.34184e-06	0.00108944	Hrasls	protein_coding
ENSMUSG00000006435	ENSMUSG00000006435_Neurl1a	120.201	2.88369	0.527918	5.46238	4.7e-08	1.39522e-05	Neurl1a	protein_coding
ENSMUSG00000085779	ENSMUSG00000085779_Atcayos	39.781	2.881	0.601185	4.7922	1.64963e-06	0.000257854	Atcayos	antisense
ENSMUSG00000079012	ENSMUSG00000079012_Serpina3m	81.2772	2.87272	0.56846	5.05352	4.3374e-07	8.3647e-05	Serpina3m	protein_coding
ENSMUSG00000026308	ENSMUSG00000026308_Klhl30	48.661	2.85667	0.605797	4.71555	2.41053e-06	0.000356171	Klhl30	protein_coding
ENSMUSG00000025216	ENSMUSG00000025216_Lbx1	21.463	2.85638	0.651062	4.38727	1.14782e-05	0.00127675	Lbx1	protein_coding
ENSMUSG00000024617	ENSMUSG00000024617_Camk2a	103.517	2.84633	0.562301	5.06193	4.15e-07	8.10934e-05	Camk2a	protein_coding
ENSMUSG00000031962	ENSMUSG00000031962_Cdh15	24.86	2.84531	0.633856	4.48889	7.15966e-06	0.000885979	Cdh15	protein_coding
ENSMUSG00000057280	ENSMUSG00000057280_Musk	47.187	2.84379	0.579099	4.91072	9.07415e-07	0.000152256	Musk	protein_coding
ENSMUSG00000038204	ENSMUSG00000038204_Asb10	19.7773	2.84101	0.634429	4.47806	7.5325e-06	0.000920608	Asb10	protein_coding
ENSMUSG00000028464	ENSMUSG00000028464_Tpm2	4018.25	2.83942	0.462286	6.14214	8.1419e-10	4.47789e-07	Tpm2	protein_coding
ENSMUSG00000079055	ENSMUSG00000079055_Slc8a3	62.3332	2.83821	0.605736	4.68556	2.792e-06	0.000406471	Slc8a3	protein_coding
ENSMUSG00000021200	ENSMUSG00000021200_Asb2	127.567	2.82453	0.59289	4.764	1.898e-06	0.000290553	Asb2	protein_coding
ENSMUSG00000026418	ENSMUSG00000026418_Tnni1	187.026	2.82101	0.673631	4.18776	2.81722e-05	0.00256652	Tnni1	protein_coding
ENSMUSG00000103368	ENSMUSG00000103368_Gm36927	22.9902	2.8152	0.636483	4.42307	9.731e-06	0.00111155	Gm36927	TEC
ENSMUSG00000024210	ENSMUSG00000024210_Ip6k3	51.278	2.80189	0.556697	5.03306	4.8272e-07	9.01653e-05	Ip6k3	protein_coding
ENSMUSG00000026208	ENSMUSG00000026208_Des	3179.23	2.80129	0.500604	5.59581	2.2e-08	6.79355e-06	Des	protein_coding
ENSMUSG00000025479	ENSMUSG00000025479_Cyp2e1	17633.6	2.80111	0.666315	4.20389	2.62368e-05	0.00242743	Cyp2e1	protein_coding
ENSMUSG00000028584	ENSMUSG00000028584_Lrrc38	20.6721	2.79888	0.666523	4.19923	2.67818e-05	0.00247017	Lrrc38	protein_coding
ENSMUSG00000025172	ENSMUSG00000025172_Ankrd2	107.149	2.79862	0.639369	4.37716	1.20236e-05	0.00130802	Ankrd2	protein_coding
ENSMUSG00000079110	ENSMUSG00000079110_Capn3	100.037	2.79124	0.630158	4.42942	9.44861e-06	0.00109615	Capn3	protein_coding
ENSMUSG00000049551	ENSMUSG00000049551_Fzd9	24.8919	2.79123	0.625864	4.4598	8.20345e-06	0.000986374	Fzd9	protein_coding
ENSMUSG00000001604	ENSMUSG00000001604_Tcea3	143.464	2.78902	0.473117	5.895	3.74682e-09	1.58967e-06	Tcea3	protein_coding
ENSMUSG00000027895	ENSMUSG00000027895_Kcnc4	26.7952	2.78886	0.586853	4.75223	2.01187e-06	0.00030485	Kcnc4	protein_coding
ENSMUSG00000020173	ENSMUSG00000020173_Cobl	43.8526	2.78435	0.571096	4.87545	1.08559e-06	0.000179116	Cobl	protein_coding
ENSMUSG00000061816	ENSMUSG00000061816_Myl1	3182.97	2.78373	0.60683	4.58734	4.48936e-06	0.000608532	Myl1	protein_coding
ENSMUSG00000091712	ENSMUSG00000091712_Sec14l5	10.2977	2.78136	0.663247	4.19355	2.74621e-05	0.00251727	Sec14l5	protein_coding
ENSMUSG00000064179	ENSMUSG00000064179_Tnnt1	288.02	2.78044	0.658614	4.22166	2.42514e-05	0.00227206	Tnnt1	protein_coding
ENSMUSG00000017817	ENSMUSG00000017817_Jph2	337.103	2.77076	0.538005	5.15006	2.60404e-07	5.4463e-05	Jph2	protein_coding
ENSMUSG00000010064	ENSMUSG00000010064_Slc38a3	55.116	2.74846	0.611965	4.4912	7.08217e-06	0.000880056	Slc38a3	protein_coding
ENSMUSG00000079105	ENSMUSG00000079105_C7	505.448	2.74705	0.649226	4.23127	2.32379e-05	0.00219791	C7	protein_coding
ENSMUSG00000028023	ENSMUSG00000028023_Pitx2	22.4631	2.73402	0.631428	4.3299	1.49174e-05	0.00151206	Pitx2	protein_coding
ENSMUSG00000023078	ENSMUSG00000023078_Cxcl13	362.976	2.73344	0.641152	4.26332	2.01408e-05	0.00194841	Cxcl13	protein_coding
ENSMUSG00000079243	ENSMUSG00000079243_Xirp1	137.236	2.73017	0.640747	4.26092	2.0359e-05	0.00196312	Xirp1	protein_coding
ENSMUSG00000047485	ENSMUSG00000047485_Klhl34	13.5339	2.70734	0.635793	4.2582	2.06077e-05	0.00198067	Klhl34	protein_coding
ENSMUSG00000060548	ENSMUSG00000060548_Tnfrsf19	30.9938	2.70634	0.6554	4.12929	3.63892e-05	0.00322604	Tnfrsf19	protein_coding
ENSMUSG00000057003	ENSMUSG00000057003_Myh4	19160	2.69975	0.673376	4.00927	6.09072e-05	0.00502468	Myh4	protein_coding
ENSMUSG00000025347	ENSMUSG00000025347_Mettl7b	33.9091	2.63794	0.632403	4.17129	3.02876e-05	0.00274241	Mettl7b	protein_coding
ENSMUSG00000025754	ENSMUSG00000025754_Agbl1	45.0665	2.63691	0.660404	3.99287	6.52792e-05	0.00530065	Agbl1	protein_coding
ENSMUSG00000030401	ENSMUSG00000030401_Rtn2	349.035	2.63471	0.52483	5.02011	5.16409e-07	9.52631e-05	Rtn2	protein_coding
ENSMUSG00000067653	ENSMUSG00000067653_Ankrd23	576.457	2.63067	0.498403	5.2782	1.30457e-07	3.12455e-05	Ankrd23	protein_coding
ENSMUSG00000051980	ENSMUSG00000051980_Casr	32.5473	2.61269	0.671558	3.89049	0.000100043	0.00769736	Casr	protein_coding
ENSMUSG00000031980	ENSMUSG00000031980_Agt	410.393	2.5986	0.579788	4.48199	7.3951e-06	0.000911315	Agt	protein_coding
ENSMUSG00000022510	ENSMUSG00000022510_Trp63	111.231	2.59505	0.632665	4.10177	4.09995e-05	0.0035294	Trp63	protein_coding
ENSMUSG00000023336	ENSMUSG00000023336_Wfdc1	32.1789	2.59281	0.634517	4.08627	4.38362e-05	0.00375559	Wfdc1	protein_coding
ENSMUSG00000022181	ENSMUSG00000022181_C6	129.765	2.58986	0.606335	4.27133	1.94308e-05	0.00189205	C6	protein_coding
ENSMUSG00000066705	ENSMUSG00000066705_Fxyd6	101.752	2.58982	0.490388	5.28116	1.28367e-07	3.09949e-05	Fxyd6	protein_coding
ENSMUSG00000069372	ENSMUSG00000069372_Ctxn3	15.6793	2.58608	0.67052	3.85683	0.000114869	0.00872504	Ctxn3	protein_coding
ENSMUSG00000023232	ENSMUSG00000023232_Serinc2	31.6309	2.58552	0.522977	4.94386	7.65925e-07	0.000131855	Serinc2	protein_coding
ENSMUSG00000039457	ENSMUSG00000039457_Ppl	277.628	2.58306	0.547261	4.71998	2.35871e-06	0.000350256	Ppl	protein_coding
ENSMUSG00000026220	ENSMUSG00000026220_Slc16a14	20.5431	2.58067	0.641356	4.02378	5.7271e-05	0.0047644	Slc16a14	protein_coding
ENSMUSG00000021061	ENSMUSG00000021061_Sptb	373.761	2.57643	0.520804	4.94702	7.53596e-07	0.000130883	Sptb	protein_coding
ENSMUSG00000058883	ENSMUSG00000058883_Zfp708	7.53049	2.57192	0.650036	3.95658	7.60301e-05	0.00600537	Zfp708	protein_coding
ENSMUSG00000034127	ENSMUSG00000034127_Tspan8	34.7817	2.57076	0.649914	3.95554	7.6363e-05	0.00601566	Tspan8	protein_coding
ENSMUSG00000022887	ENSMUSG00000022887_Masp1	40.6801	2.56697	0.562905	4.56021	5.11026e-06	0.000674532	Masp1	protein_coding
ENSMUSG00000028328	ENSMUSG00000028328_Tmod1	231.249	2.55278	0.556221	4.58951	4.44295e-06	0.00060528	Tmod1	protein_coding
ENSMUSG00000042451	ENSMUSG00000042451_Mybph	61.2549	2.54144	0.602954	4.21498	2.49802e-05	0.00231839	Mybph	protein_coding
ENSMUSG00000027887	ENSMUSG00000027887_Sypl2	177.319	2.53991	0.582354	4.36144	1.29207e-05	0.0013801	Sypl2	protein_coding
ENSMUSG00000020333	ENSMUSG00000020333_Acsl6	13.2261	2.53842	0.60797	4.17524	2.97668e-05	0.0027035	Acsl6	protein_coding
ENSMUSG00000021702	ENSMUSG00000021702_Thbs4	380.314	2.52803	0.603048	4.19209	2.76395e-05	0.00252574	Thbs4	protein_coding
ENSMUSG00000032191	ENSMUSG00000032191_Bcl2l10	21.2282	2.52748	0.629043	4.01798	5.86994e-05	0.00485603	Bcl2l10	protein_coding
ENSMUSG00000061603	ENSMUSG00000061603_Akap6	131.749	2.52123	0.575934	4.37763	1.19975e-05	0.00130802	Akap6	protein_coding
ENSMUSG00000070424	ENSMUSG00000070424_Art5	20.3706	2.4922	0.622902	4.00096	6.30861e-05	0.00517567	Art5	protein_coding
ENSMUSG00000021898	ENSMUSG00000021898_Asb14	45.8054	2.49096	0.607254	4.102	4.0959e-05	0.0035294	Asb14	protein_coding
ENSMUSG00000050211	ENSMUSG00000050211_Pla2g4e	16.1252	2.47628	0.645192	3.83805	0.000124015	0.00930081	Pla2g4e	protein_coding
ENSMUSG00000025938	ENSMUSG00000025938_Slco5a1	96.8905	2.47623	0.55731	4.44318	8.86378e-06	0.00104462	Slco5a1	protein_coding
ENSMUSG00000042686	ENSMUSG00000042686_Jph1	232.686	2.45721	0.567054	4.3333	1.46892e-05	0.00149916	Jph1	protein_coding
ENSMUSG00000027075	ENSMUSG00000027075_Slc43a1	505.302	2.42478	0.489713	4.95144	7.36676e-07	0.000128697	Slc43a1	protein_coding
ENSMUSG00000037989	ENSMUSG00000037989_Wnk2	57.7621	2.40295	0.601799	3.99295	6.52576e-05	0.00530065	Wnk2	protein_coding
ENSMUSG00000091089	ENSMUSG00000091089_A930018M24Rik	22.2395	2.39955	0.605889	3.96038	7.4832e-05	0.00595827	A930018M24Rik	protein_coding
ENSMUSG00000024302	ENSMUSG00000024302_Dtna	119.234	2.3828	0.496203	4.80207	1.57035e-06	0.000248074	Dtna	protein_coding
ENSMUSG00000027313	ENSMUSG00000027313_Chac1	83.9338	2.37844	0.531273	4.47687	7.57443e-06	0.000921939	Chac1	protein_coding
ENSMUSG00000024109	ENSMUSG00000024109_Nrxn1	10.9385	2.36271	0.611489	3.86387	0.000111605	0.00852069	Nrxn1	protein_coding
ENSMUSG00000064294	ENSMUSG00000064294_Aox3	33.7715	2.35012	0.570255	4.12117	3.76958e-05	0.00332204	Aox3	protein_coding
ENSMUSG00000004939	ENSMUSG00000004939_Nmrk2	56.3392	2.34773	0.492319	4.76871	1.85405e-06	0.000286543	Nmrk2	protein_coding
ENSMUSG00000021095	ENSMUSG00000021095_Gsc	14.1725	2.34446	0.541246	4.3316	1.48028e-05	0.00150558	Gsc	protein_coding
ENSMUSG00000025813	ENSMUSG00000025813_Homer2	63.4206	2.34395	0.507642	4.61733	3.887e-06	0.000534447	Homer2	protein_coding
ENSMUSG00000034645	ENSMUSG00000034645_Zyg11a	118.468	2.33928	0.537393	4.353	1.34285e-05	0.00139392	Zyg11a	protein_coding
ENSMUSG00000029334	ENSMUSG00000029334_Prkg2	189.762	2.33435	0.462239	5.05009	4.41593e-07	8.46121e-05	Prkg2	protein_coding
ENSMUSG00000051111	ENSMUSG00000051111_Sv2c	24.8516	2.31268	0.539727	4.28491	1.82813e-05	0.00181584	Sv2c	protein_coding
ENSMUSG00000006641	ENSMUSG00000006641_Slc5a6	739.936	2.3119	0.543146	4.2565	2.07655e-05	0.00198941	Slc5a6	protein_coding
ENSMUSG00000032060	ENSMUSG00000032060_Cryab	830.977	2.30243	0.52399	4.39403	1.11268e-05	0.001247	Cryab	protein_coding
ENSMUSG00000030852	ENSMUSG00000030852_Tacc2	1077.89	2.2953	0.438002	5.24037	1.60251e-07	3.77721e-05	Tacc2	protein_coding
ENSMUSG00000040653	ENSMUSG00000040653_Ppp1r14c	52.8254	2.28345	0.586057	3.89629	9.76757e-05	0.00755435	Ppp1r14c	protein_coding
ENSMUSG00000046818	ENSMUSG00000046818_Ddit4l	131.741	2.23597	0.584168	3.82761	0.000129392	0.00965532	Ddit4l	protein_coding
ENSMUSG00000044927	ENSMUSG00000044927_H1fx	37.8491	2.22446	0.519416	4.28262	1.84702e-05	0.00182809	H1fx	protein_coding
ENSMUSG00000039601	ENSMUSG00000039601_Rcan2	144.022	2.1892	0.480804	4.55321	5.2833e-06	0.000688197	Rcan2	protein_coding
ENSMUSG00000027499	ENSMUSG00000027499_Pkia	520.783	2.18427	0.514236	4.2476	2.16075e-05	0.0020568	Pkia	protein_coding
ENSMUSG00000041889	ENSMUSG00000041889_Shisa4	117.055	2.15575	0.395726	5.44758	5.10592e-08	1.47224e-05	Shisa4	protein_coding
ENSMUSG00000028017	ENSMUSG00000028017_Egf	55.2166	2.14607	0.475946	4.50906	6.51161e-06	0.000815985	Egf	protein_coding
ENSMUSG00000024059	ENSMUSG00000024059_Clip4	267.216	2.1384	0.520714	4.10666	4.01427e-05	0.0034758	Clip4	protein_coding
ENSMUSG00000073600	ENSMUSG00000073600_Prob1	67.765	2.12898	0.553944	3.84331	0.000121385	0.00912664	Prob1	protein_coding
ENSMUSG00000050737	ENSMUSG00000050737_Ptges	978.328	2.11377	0.531211	3.97915	6.91621e-05	0.00555147	Ptges	protein_coding
ENSMUSG00000027221	ENSMUSG00000027221_Chst1	752.983	2.08853	0.508281	4.10901	3.97361e-05	0.00346077	Chst1	protein_coding
ENSMUSG00000020882	ENSMUSG00000020882_Cacnb1	148.498	2.08223	0.459146	4.535	5.76026e-06	0.000734223	Cacnb1	protein_coding
ENSMUSG00000055301	ENSMUSG00000055301_Adh7	66.469	2.06526	0.408257	5.05873	4.22064e-07	8.19273e-05	Adh7	protein_coding
ENSMUSG00000024222	ENSMUSG00000024222_Fkbp5	1506.9	2.05991	0.380827	5.40903	6.33655e-08	1.73391e-05	Fkbp5	protein_coding
ENSMUSG00000026073	ENSMUSG00000026073_Il1r2	162.059	2.05765	0.464221	4.43248	9.31547e-06	0.00108944	Il1r2	protein_coding
ENSMUSG00000033152	ENSMUSG00000033152_Podxl2	65.5989	2.05206	0.394915	5.1962	2.034e-07	4.50805e-05	Podxl2	protein_coding
ENSMUSG00000039103	ENSMUSG00000039103_Nexn	201.854	2.04973	0.491581	4.16968	3.05028e-05	0.00275351	Nexn	protein_coding
ENSMUSG00000036854	ENSMUSG00000036854_Hspb6	365.41	2.00467	0.458784	4.36952	1.24518e-05	0.00134966	Hspb6	protein_coding
ENSMUSG00000028259	ENSMUSG00000028259_Fhl5	36.8455	1.99694	0.509488	3.91951	8.87303e-05	0.00689843	Fhl5	protein_coding
ENSMUSG00000027833	ENSMUSG00000027833_Shox2	142.978	1.98803	0.476941	4.16828	3.06903e-05	0.00276203	Shox2	protein_coding
ENSMUSG00000095304	ENSMUSG00000095304_Plac9a	137.035	1.98185	0.434706	4.55906	5.13838e-06	0.000675242	Plac9a	protein_coding
ENSMUSG00000038170	ENSMUSG00000038170_Pde4dip	3458.7	1.95486	0.469272	4.16574	3.10351e-05	0.00276961	Pde4dip	protein_coding
ENSMUSG00000021536	ENSMUSG00000021536_Adcy2	88.7742	1.92758	0.439655	4.3843	1.16359e-05	0.00128466	Adcy2	protein_coding
ENSMUSG00000070407	ENSMUSG00000070407_Hs3st3b1	130.119	1.92256	0.364899	5.26873	1.3737e-07	3.26379e-05	Hs3st3b1	protein_coding
ENSMUSG00000044534	ENSMUSG00000044534_Ackr2	120.762	1.91716	0.465475	4.11872	3.80986e-05	0.00333773	Ackr2	protein_coding
ENSMUSG00000094800	ENSMUSG00000094800_Gm9780	91.7539	1.90944	0.447287	4.26894	1.96404e-05	0.00190621	Gm9780	protein_coding
ENSMUSG00000027868	ENSMUSG00000027868_Tbx15	539.15	1.90909	0.381732	5.00113	5.7e-07	0.000102591	Tbx15	protein_coding
ENSMUSG00000062257	ENSMUSG00000062257_Opcml	269.83	1.86978	0.440174	4.24782	2.15859e-05	0.0020568	Opcml	protein_coding
ENSMUSG00000006958	ENSMUSG00000006958_Chrd	135.335	1.86916	0.485057	3.85349	0.000116446	0.00882225	Chrd	protein_coding
ENSMUSG00000051373	ENSMUSG00000051373_Plpp7	106.226	1.8627	0.469883	3.96417	7.36509e-05	0.00587999	Plpp7	protein_coding
ENSMUSG00000072674	ENSMUSG00000072674_Plac9b	265.564	1.86208	0.325046	5.72866	1.01228e-08	3.66632e-06	Plac9b	protein_coding
ENSMUSG00000036745	ENSMUSG00000036745_Ttll7	248.025	1.85171	0.399511	4.63493	3.57051e-06	0.000495517	Ttll7	protein_coding
ENSMUSG00000030554	ENSMUSG00000030554_Synm	887.112	1.84252	0.401729	4.58648	4.5078e-06	0.000608532	Synm	protein_coding
ENSMUSG00000050896	ENSMUSG00000050896_Rtn4rl2	54.0083	1.82522	0.418693	4.35932	1.30465e-05	0.0013801	Rtn4rl2	protein_coding
ENSMUSG00000019194	ENSMUSG00000019194_Scn1b	693.43	1.7545	0.374641	4.68316	2.82489e-06	0.000409251	Scn1b	protein_coding
ENSMUSG00000043795	ENSMUSG00000043795_Prr33	164.692	1.69627	0.396373	4.27948	1.87333e-05	0.00184225	Prr33	protein_coding
ENSMUSG00000017493	ENSMUSG00000017493_Igfbp4	4566.48	1.68024	0.389581	4.31295	1.6109e-05	0.00162177	Igfbp4	protein_coding
ENSMUSG00000039081	ENSMUSG00000039081_Zfp503	453.741	1.67834	0.406643	4.1273	3.67052e-05	0.00324437	Zfp503	protein_coding
ENSMUSG00000028532	ENSMUSG00000028532_Cachd1	484.671	1.66542	0.400833	4.15491	3.25419e-05	0.0028936	Cachd1	protein_coding
ENSMUSG00000055320	ENSMUSG00000055320_Tead1	1277.34	1.64683	0.327019	5.03588	4.75647e-07	8.94066e-05	Tead1	protein_coding
ENSMUSG00000038764	ENSMUSG00000038764_Ptpn3	187.478	1.64421	0.377295	4.3579	1.31314e-05	0.0013801	Ptpn3	protein_coding
ENSMUSG00000032420	ENSMUSG00000032420_Nt5e	123.099	1.64107	0.289386	5.67087	1.42075e-08	4.79487e-06	Nt5e	protein_coding
ENSMUSG00000042485	ENSMUSG00000042485_Mustn1	163.475	1.63427	0.351517	4.64921	3.33212e-06	0.000473496	Mustn1	protein_coding
ENSMUSG00000032366	ENSMUSG00000032366_Tpm1	4710.11	1.61496	0.363244	4.44593	8.75133e-06	0.00103962	Tpm1	protein_coding
ENSMUSG00000070509	ENSMUSG00000070509_Rgma	378.729	1.5974	0.378977	4.21503	2.49748e-05	0.00231839	Rgma	protein_coding
ENSMUSG00000030319	ENSMUSG00000030319_Cand2	154.69	1.57823	0.406076	3.88655	0.000101681	0.00780313	Cand2	protein_coding
ENSMUSG00000020681	ENSMUSG00000020681_Ace	1947.61	1.56612	0.391809	3.99716	6.41061e-05	0.00524487	Ace	protein_coding
ENSMUSG00000040118	ENSMUSG00000040118_Cacna2d1	716.618	1.55568	0.368976	4.2162	2.48449e-05	0.00231839	Cacna2d1	protein_coding
ENSMUSG00000027805	ENSMUSG00000027805_Pfn2	240.598	1.53948	0.338858	4.54314	5.54228e-06	0.000715653	Pfn2	protein_coding
ENSMUSG00000020638	ENSMUSG00000020638_Cmpk2	760.818	-1.53164	0.382128	-4.0082	6.11835e-05	0.00503349	Cmpk2	protein_coding
ENSMUSG00000023913	ENSMUSG00000023913_Pla2g7	1774.26	-1.53989	0.35381	-4.35232	1.34703e-05	0.00139392	Pla2g7	protein_coding
ENSMUSG00000026437	ENSMUSG00000026437_Cdk18	92.5698	-1.56891	0.326834	-4.80031	1.58424e-06	0.000248943	Cdk18	protein_coding
ENSMUSG00000037868	ENSMUSG00000037868_Egr2	94.0882	-1.56967	0.389262	-4.03242	5.52064e-05	0.00460555	Egr2	protein_coding
ENSMUSG00000016256	ENSMUSG00000016256_Ctsz	5979.11	-1.57688	0.258724	-6.09484	1.09546e-09	5.51425e-07	Ctsz	protein_coding
ENSMUSG00000024440	ENSMUSG00000024440_Pcdh12	283.643	-1.60021	0.357732	-4.47321	7.7054e-06	0.000934051	Pcdh12	protein_coding
ENSMUSG00000038543	ENSMUSG00000038543_BC028528	314.72	-1.62948	0.380113	-4.28683	1.8124e-05	0.00180626	BC028528	protein_coding
ENSMUSG00000068115	ENSMUSG00000068115_Ninl	101.258	-1.73257	0.393927	-4.39819	1.0916e-05	0.00124212	Ninl	protein_coding
ENSMUSG00000000409	ENSMUSG00000000409_Lck	37.8794	-1.75077	0.45863	-3.81738	0.000134876	0.00998922	Lck	protein_coding
ENSMUSG00000016529	ENSMUSG00000016529_Il10	48.9498	-1.7577	0.433889	-4.05104	5.09901e-05	0.00426579	Il10	protein_coding
ENSMUSG00000036225	ENSMUSG00000036225_Kctd1	118.481	-1.77	0.404082	-4.38029	1.1852e-05	0.00130367	Kctd1	protein_coding
ENSMUSG00000015396	ENSMUSG00000015396_Cd83	161.11	-1.79311	0.34666	-5.17252	2.31e-07	4.89951e-05	Cd83	protein_coding
ENSMUSG00000053541	ENSMUSG00000053541_Gm4759	57.0937	-1.83851	0.412592	-4.45599	8.35054e-06	0.000995995	Gm4759	unprocessed_pseudogene
ENSMUSG00000020654	ENSMUSG00000020654_Adcy3	2279.9	-1.85722	0.485793	-3.82307	0.000131801	0.00981043	Adcy3	protein_coding
ENSMUSG00000105199	ENSMUSG00000105199_Gm43581	28.5055	-1.8748	0.483398	-3.87839	0.000105151	0.00804867	Gm43581	sense_intronic
ENSMUSG00000031778	ENSMUSG00000031778_Cx3cl1	117.617	-1.89741	0.397684	-4.77115	1.83177e-06	0.000284826	Cx3cl1	protein_coding
ENSMUSG00000050335	ENSMUSG00000050335_Lgals3	6459.03	-1.91291	0.44674	-4.28193	1.85277e-05	0.00182809	Lgals3	protein_coding
ENSMUSG00000029254	ENSMUSG00000029254_Stap1	222.366	-1.9255	0.368391	-5.22677	1.72494e-07	3.97125e-05	Stap1	protein_coding
ENSMUSG00000096751	ENSMUSG00000096751_Gm28373	60.3147	-1.92819	0.407769	-4.72864	2.26024e-06	0.000337321	Gm28373	processed_transcript
ENSMUSG00000028071	ENSMUSG00000028071_Sh2d2a	28.403	-1.93539	0.474893	-4.07542	4.59312e-05	0.00389746	Sh2d2a	protein_coding
ENSMUSG00000031075	ENSMUSG00000031075_Ano1	445.545	-1.94114	0.475066	-4.08604	4.38799e-05	0.00375559	Ano1	protein_coding
ENSMUSG00000022439	ENSMUSG00000022439_Parvg	102.497	-1.95004	0.444764	-4.38444	1.16285e-05	0.00128466	Parvg	protein_coding
ENSMUSG00000090164	ENSMUSG00000090164_BC035044	19.9471	-1.97356	0.479152	-4.11887	3.80735e-05	0.00333773	BC035044	protein_coding
ENSMUSG00000078921	ENSMUSG00000078921_Tgtp2	920.372	-2.02708	0.461687	-4.3906	1.13036e-05	0.00126205	Tgtp2	protein_coding
ENSMUSG00000085295	ENSMUSG00000085295_4930430E12Rik	110.692	-2.03462	0.509926	-3.99004	6.60628e-05	0.00534604	4930430E12Rik	antisense
ENSMUSG00000029417	ENSMUSG00000029417_Cxcl9	935.427	-2.04453	0.469137	-4.35807	1.31212e-05	0.0013801	Cxcl9	protein_coding
ENSMUSG00000047496	ENSMUSG00000047496_Rnf152	401.302	-2.04577	0.440575	-4.64341	3.427e-06	0.000484659	Rnf152	protein_coding
ENSMUSG00000020641	ENSMUSG00000020641_Rsad2	1933.59	-2.05452	0.471461	-4.35776	1.31398e-05	0.0013801	Rsad2	protein_coding
ENSMUSG00000016239	ENSMUSG00000016239_Lonrf3	119.201	-2.07931	0.479174	-4.33935	1.42902e-05	0.00146346	Lonrf3	protein_coding
ENSMUSG00000031504	ENSMUSG00000031504_Rab20	121.958	-2.09845	0.454013	-4.62201	3.80034e-06	0.00052496	Rab20	protein_coding
ENSMUSG00000057058	ENSMUSG00000057058_Skap1	21.6872	-2.11656	0.504487	-4.19546	2.72315e-05	0.00250387	Skap1	protein_coding
ENSMUSG00000034855	ENSMUSG00000034855_Cxcl10	381.51	-2.1166	0.548402	-3.85959	0.000113579	0.00864922	Cxcl10	protein_coding
ENSMUSG00000035042	ENSMUSG00000035042_Ccl5	59.4498	-2.15479	0.549255	-3.92311	8.7412e-05	0.00681378	Ccl5	protein_coding
ENSMUSG00000038179	ENSMUSG00000038179_Slamf7	425.707	-2.17318	0.490383	-4.43159	9.35408e-06	0.00108944	Slamf7	protein_coding
ENSMUSG00000033024	ENSMUSG00000033024_Klra9	12.7762	-2.18589	0.560762	-3.89807	9.69622e-05	0.00751875	Klra9	protein_coding
ENSMUSG00000019874	ENSMUSG00000019874_Fabp7	16.6189	-2.20401	0.535528	-4.11559	3.86193e-05	0.0033734	Fabp7	protein_coding
ENSMUSG00000091594	ENSMUSG00000091594_Gm17067	22.2706	-2.24017	0.506134	-4.42604	9.59807e-06	0.00110774	Gm17067	protein_coding
ENSMUSG00000078922	ENSMUSG00000078922_Tgtp1	345.915	-2.24917	0.504641	-4.45697	8.31243e-06	0.000995447	Tgtp1	protein_coding
ENSMUSG00000076498	ENSMUSG00000076498_Trbc2	26.6468	-2.26304	0.519578	-4.35552	1.32749e-05	0.00138821	Trbc2	TR_C_gene
ENSMUSG00000053318	ENSMUSG00000053318_Slamf8	150.269	-2.26381	0.511542	-4.42547	9.62315e-06	0.00110774	Slamf8	protein_coding
ENSMUSG00000099974	ENSMUSG00000099974_Bcl2a1d	49.8234	-2.28426	0.423645	-5.39192	6.971e-08	1.8485e-05	Bcl2a1d	protein_coding
ENSMUSG00000004612	ENSMUSG00000004612_Nkg7	42.2507	-2.29441	0.473078	-4.84997	1.23483e-06	0.00019931	Nkg7	protein_coding
ENSMUSG00000068227	ENSMUSG00000068227_Il2rb	123.959	-2.30532	0.47956	-4.80715	1.53094e-06	0.00024314	Il2rb	protein_coding
ENSMUSG00000044162	ENSMUSG00000044162_Tnip3	180.102	-2.31859	0.5061	-4.58129	4.62122e-06	0.00062102	Tnip3	protein_coding
ENSMUSG00000029816	ENSMUSG00000029816_Gpnmb	3300.56	-2.31913	0.497506	-4.66151	3.13905e-06	0.000448206	Gpnmb	protein_coding
ENSMUSG00000046323	ENSMUSG00000046323_Dppa3	15.9241	-2.32505	0.606603	-3.8329	0.00012664	0.00947375	Dppa3	protein_coding
ENSMUSG00000035186	ENSMUSG00000035186_Ubd	130.092	-2.32849	0.430672	-5.40663	6.42211e-08	1.73391e-05	Ubd	protein_coding
ENSMUSG00000026628	ENSMUSG00000026628_Atf3	683.638	-2.33141	0.535559	-4.35323	1.34148e-05	0.00139392	Atf3	protein_coding
ENSMUSG00000079852	ENSMUSG00000079852_Klra4	19.5615	-2.35691	0.54921	-4.29145	1.77507e-05	0.00177501	Klra4	protein_coding
ENSMUSG00000043085	ENSMUSG00000043085_Tmem82	44.5986	-2.36649	0.522084	-4.53277	5.82148e-06	0.000738856	Tmem82	protein_coding
ENSMUSG00000003882	ENSMUSG00000003882_Il7r	334.549	-2.38385	0.597052	-3.99271	6.53234e-05	0.00530065	Il7r	protein_coding
ENSMUSG00000057135	ENSMUSG00000057135_Scimp	40.3326	-2.41164	0.480397	-5.02011	5.16427e-07	9.52631e-05	Scimp	protein_coding
ENSMUSG00000030167	ENSMUSG00000030167_Klrc1	29.4313	-2.43066	0.55293	-4.39596	1.10283e-05	0.00124244	Klrc1	protein_coding
ENSMUSG00000062524	ENSMUSG00000062524_Ncr1	41.9844	-2.43661	0.522276	-4.66536	3.08075e-06	0.000442442	Ncr1	protein_coding
ENSMUSG00000048498	ENSMUSG00000048498_Cd300e	27.6249	-2.45042	0.471519	-5.19686	2.02682e-07	4.50805e-05	Cd300e	protein_coding
ENSMUSG00000021922	ENSMUSG00000021922_Itih4	1526.91	-2.45138	0.573907	-4.27139	1.94259e-05	0.00189205	Itih4	protein_coding
ENSMUSG00000025059	ENSMUSG00000025059_Gk	2641.1	-2.45772	0.541164	-4.54155	5.58432e-06	0.00071796	Gk	protein_coding
ENSMUSG00000040809	ENSMUSG00000040809_Chil3	926.58	-2.48562	0.605228	-4.10692	4.00969e-05	0.0034758	Chil3	protein_coding
ENSMUSG00000026981	ENSMUSG00000026981_Il1rn	471.654	-2.5037	0.616153	-4.06344	4.83549e-05	0.00407981	Il1rn	protein_coding
ENSMUSG00000079625	ENSMUSG00000079625_Tm4sf19	44.3363	-2.52492	0.590568	-4.27541	1.90789e-05	0.00187005	Tm4sf19	protein_coding
ENSMUSG00000002384	ENSMUSG00000002384_Bmp8b	63.4438	-2.54331	0.584771	-4.34924	1.36609e-05	0.00140874	Bmp8b	protein_coding
ENSMUSG00000079853	ENSMUSG00000079853_Klra1	8.43263	-2.57532	0.61803	-4.16698	3.08663e-05	0.00276949	Klra1	protein_coding
ENSMUSG00000027068	ENSMUSG00000027068_Dhrs9	578.553	-2.58236	0.456111	-5.6617	1.5e-08	5.0016e-06	Dhrs9	protein_coding
ENSMUSG00000038963	ENSMUSG00000038963_Slco4a1	44.9387	-2.58316	0.571346	-4.5212	6.14915e-06	0.000773829	Slco4a1	protein_coding
ENSMUSG00000028773	ENSMUSG00000028773_Fabp3	3684.36	-2.58583	0.557703	-4.63656	3.54252e-06	0.00049394	Fabp3	protein_coding
ENSMUSG00000023132	ENSMUSG00000023132_Gzma	85.9832	-2.6392	0.526441	-5.01328	5.35092e-07	9.76123e-05	Gzma	protein_coding
ENSMUSG00000026573	ENSMUSG00000026573_Xcl1	11.125	-2.65912	0.609291	-4.36429	1.27535e-05	0.00136988	Xcl1	protein_coding
ENSMUSG00000037202	ENSMUSG00000037202_Prf1	31.9033	-2.68377	0.578412	-4.63989	3.486e-06	0.00048835	Prf1	protein_coding
ENSMUSG00000052485	ENSMUSG00000052485_Tmem171	23.3274	-2.69177	0.544664	-4.94208	7.72936e-07	0.000131928	Tmem171	protein_coding
ENSMUSG00000006218	ENSMUSG00000006218_Fam131c	25.2029	-2.69715	0.638064	-4.22709	2.36735e-05	0.002232	Fam131c	protein_coding
ENSMUSG00000028327	ENSMUSG00000028327_Stra6l	46.4279	-2.75025	0.468943	-5.86478	4.4973e-09	1.83166e-06	Stra6l	protein_coding
ENSMUSG00000029819	ENSMUSG00000029819_Npy	14.4548	-2.75676	0.63172	-4.36389	1.27768e-05	0.00136988	Npy	protein_coding
ENSMUSG00000050578	ENSMUSG00000050578_Mmp13	73.9822	-2.7817	0.514381	-5.40786	6.37828e-08	1.73391e-05	Mmp13	protein_coding
ENSMUSG00000019945	ENSMUSG00000019945_1700040L02Rik	11.2704	-2.81497	0.663886	-4.24014	2.23378e-05	0.00211952	1700040L02Rik	protein_coding
ENSMUSG00000017868	ENSMUSG00000017868_Sgk2	41.5518	-2.82737	0.636235	-4.44391	8.83369e-06	0.00104462	Sgk2	protein_coding
ENSMUSG00000018930	ENSMUSG00000018930_Ccl4	88.4017	-2.85593	0.615511	-4.63993	3.48525e-06	0.00048835	Ccl4	protein_coding
ENSMUSG00000030156	ENSMUSG00000030156_Cd69	46.5535	-2.89401	0.515149	-5.61782	1.93387e-08	6.17569e-06	Cd69	protein_coding
ENSMUSG00000042793	ENSMUSG00000042793_Lgr6	987.203	-2.91081	0.649657	-4.48054	7.44561e-06	0.000913748	Lgr6	protein_coding
ENSMUSG00000064858	ENSMUSG00000064858_Snora43	8.84674	-3.01087	0.665339	-4.52531	6.03071e-06	0.000762154	Snora43	snoRNA
ENSMUSG00000015437	ENSMUSG00000015437_Gzmb	68.342	-3.10131	0.57212	-5.42073	5.93564e-08	1.66304e-05	Gzmb	protein_coding
ENSMUSG00000020331	ENSMUSG00000020331_Hcn2	274.56	-3.12915	0.577974	-5.414	6.16338e-08	1.71071e-05	Hcn2	protein_coding
ENSMUSG00000067599	ENSMUSG00000067599_Klra7	17.3612	-3.12957	0.579281	-5.40251	6.57135e-08	1.75822e-05	Klra7	protein_coding
ENSMUSG00000103847	ENSMUSG00000103847_Gm20056	35.5726	-3.19471	0.525233	-6.08247	1.18345e-09	5.80258e-07	Gm20056	processed_pseudogene
ENSMUSG00000036853	ENSMUSG00000036853_Mcoln3	16.1722	-3.23037	0.637007	-5.07116	3.9539e-07	7.82845e-05	Mcoln3	protein_coding
ENSMUSG00000090785	ENSMUSG00000090785_Gm17116	17.0373	-3.23437	0.617942	-5.2341	1.65791e-07	3.84674e-05	Gm17116	antisense
ENSMUSG00000040740	ENSMUSG00000040740_Slc25a34	601.794	-3.27952	0.498471	-6.57915	4.73154e-11	4.39131e-08	Slc25a34	protein_coding
ENSMUSG00000044164	ENSMUSG00000044164_Rnf182	12.8272	-3.36217	0.633322	-5.30878	1.10364e-07	2.70885e-05	Rnf182	protein_coding
ENSMUSG00000104554	ENSMUSG00000104554_Gm42835	13.1206	-3.37442	0.637224	-5.29551	1.18684e-07	2.88917e-05	Gm42835	antisense
ENSMUSG00000000253	ENSMUSG00000000253_Gmpr	2381.57	-3.51666	0.525613	-6.69059	2.22271e-11	2.4449e-08	Gmpr	protein_coding
ENSMUSG00000026358	ENSMUSG00000026358_Rgs1	341.209	-3.66979	0.541763	-6.77378	1.25456e-11	1.6936e-08	Rgs1	protein_coding
ENSMUSG00000021313	ENSMUSG00000021313_Ryr2	153.122	-4.10814	0.497888	-8.25113	1.56901e-16	2.3299e-12	Ryr2	protein_coding
ENSMUSG00000106147	ENSMUSG00000106147_Rnu3a	97.493	-5.64398	0.553032	-10.2055	1.87314e-24	5.56304e-20	Rnu3a	snoRNA
